# Supplementary material for: Proteomic Portraits Reveal Evolutionarily Conserved and Divergent Responses to Spinal Cord Injury
Source: Mol Cell Proteomics. 2021 Jun 12;20:100096. doi: 10.1016/j.mcpro.2021.100096 (PMC8260874; doi:10.1016/j.mcpro.2021.100096)
Supplement: Supplemental Table S5 [file mmc5.xlsx]

## Sheet: Human CSF
Sample	Peptide	Ratio	BatchCorrected
P001-2C01	AAFFLSYEELLQR	0.0139	-3.53456
P001-2C01	AAGVNVEPFWPGLFAK	0.0046	-5.18383
P001-2C01	ADEGISFR	0.1367	-1.86936
P001-2C01	ADFPLSVVR	0.1607	-1.92248
P001-2C01	ADQTVLTEDEK	0.0252	-3.37112
P001-2C01	AETSQAEK
P001-2C01	AEVDDVIQVR	0.1647	-1.92864
P001-2C01	AFGPGLQGGSAGSPAR	0.0228	-2.64804
P001-2C01	AFLLTPR	0.4298	-1.06722
P001-2C01	AFLSSHLQDLSTIVR	0.0225	-3.55811
P001-2C01	AFYAELYHIISSNLEK
P001-2C01	AGALNSNDAFVLK	4.3704	1.64754
P001-2C01	AGGIETIANEYSDR
P001-2C01	AGQAVDDFIEK
P001-2C01	AGQLSVK	0.1053	-2.09824
P001-2C01	AIEENNNFSK
P001-2C01	ALFQDIK
P001-2C01	ALGHLDLSGNR	0.2864	-1.20643
P001-2C01	ALLAFQESK	0.0916	-2.57422
P001-2C01	ALNSIIDVYHK	0.0363	-3.29717
P001-2C01	ALQAAYGASAPSVTSAALR	0.3888	-0.889996
P001-2C01	ALQEYAAK	0.0795	-2.50259
P001-2C01	ALTSELANAR	0.137	-1.87031
P001-2C01	AMAVEDIISR	0.0791	-2.49709
P001-2C01	ANDTTFGLAAGVFTR
P001-2C01	ASLYNAVTIEDVQK	0.1298	-2.05973
P001-2C01	ATIADLILSALER	0.2415	-1.49746
P001-2C01	ATVVYQGER	4.5793	1.45642
P001-2C01	AVLHVALR	0.0822	-2.2137
P001-2C01	AVPPNNSNAAEDDLPTVELQGVVPR	0.0155	-3.16513
P001-2C01	AVTEQGAELSNEER
P001-2C01	AWFLESK	0.0212	-3.77329
P001-2C01	AWVAWR	0.8597	-0.348853
P001-2C01	AYLPVNESFGFTADLR	0.009	-4.39228
P001-2C01	DAGPLLISLK	0.0537	-2.89244
P001-2C01	DAGVIAGLNVLR	0.086	-2.46804
P001-2C01	DFADIPNLR	0.788	-0.249181
P001-2C01	DHAVDLIQK	1.1414	0.243203
P001-2C01	DIPTNSPELEETLTHTITK	1.4779	0.40968
P001-2C01	DIVEAHYR
P001-2C01	DLELLIQTATR	0.127	-2.14751
P001-2C01	DLHFLEELQLGHNR	0.1052	-2.17539
P001-2C01	DNAGAATEEFIK	0.0549	-2.84307
P001-2C01	DNFTAIPEGTNGVEER
P001-2C01	DNIQGITKPAIR	0.0892	-2.06277
P001-2C01	DSTESLVQPGPK
P001-2C01	DTDLDGFPDEK	0.1123	-2.34042
P001-2C01	DTGTYGFLLPER	0.0698	-2.80699
P001-2C01	DVFFGPK	2.525	0.781442
P001-2C01	DVVLFEK
P001-2C01	DYIFGNYIER	0.0412	-3.11087
P001-2C01	EAAENSLVAYK
P001-2C01	EAEDTQVFGDLPRPR
P001-2C01	EAEPLVDIR	0.0438	-3.13767
P001-2C01	EAFAAVSK	0.1099	-2.19258
P001-2C01	EDIPSEK
P001-2C01	EDLGFSGR
P001-2C01	EEAENTLQSFR	0.25	-0.379221
P001-2C01	EEASDYLELDTIK	0.0415	-2.86535
P001-2C01	EEINVLHGR	0.0762	-2.68028
P001-2C01	EELPEPFEHLLQR	0.0274	-2.2838
P001-2C01	EESSPDYNPYQGVSVPLQQK
P001-2C01	EGAAHAFAQYNLDQFTPVK
P001-2C01	EGGSIPVTLTFQEATGK	0.0732	-2.29959
P001-2C01	EGYYGYTGAFR	138.623	4.81081
P001-2C01	ELGGEVFYVGPAR	0.058	-3.21566
P001-2C01	ELGVGIALR	0.2849	-1.41302
P001-2C01	ELLESYIDGR	1.5689	0.331142
P001-2C01	ELLHELALSVPGAR
P001-2C01	ELNELGSK	0.3046	-1.22775
P001-2C01	ELSLAGNELGDEGAR	0.0063	-4.70876
P001-2C01	ELVDGAPLWLLK	0.016	-3.205
P001-2C01	EQEVVDK	0.0425	-2.85574
P001-2C01	ESLSSYWESAK	0.8843	-0.427027
P001-2C01	ETAASLLQAGYK	0.054	-2.9137
P001-2C01	ETLLQDFR	1.2067	0.222481
P001-2C01	EVDIGIPDATGR
P001-2C01	EVEPALELLEPIDQK
P001-2C01	EVYELLDSPGK	0.0127	-4.60873
P001-2C01	FAGYIEK	0.0394	-3.07114
P001-2C01	FESSEEQAR
P001-2C01	FFFDVGSNK
P001-2C01	FFPLESWQIGK	0.0376	-2.99344
P001-2C01	FFVGGNWK	0.2575	-1.37438
P001-2C01	FGFPAFSGISR
P001-2C01	FGSSLITVR	0.0327	-3.3058
P001-2C01	FHDFLGDSWGILFSHPR
P001-2C01	FNDEHIPDSPFVVPVASLSDDAR	0.0206	-3.17689
P001-2C01	FQEGQEEER	0.035	-2.47376
P001-2C01	FQIATVTEK
P001-2C01	FSIEGSYQLEK	0.0549	-2.685
P001-2C01	FSLDALITHVLPFEK	0.0108	-3.90405
P001-2C01	FSVVYAK	10.2703	2.32475
P001-2C01	FTAPTSQFYHLFLHGNSLTR
P001-2C01	FVFGTTPEDILR	0.0081	-4.67396
P001-2C01	FVIGGPQGDAGLTGR
P001-2C01	GAFYLLGEAYFIQPLPAASER	0.036	-3.20219
P001-2C01	GAYPLSIEPIGVR	3.5055	1.34633
P001-2C01	GDYDAFFEAR	0.0236	-3.52882
P001-2C01	GFQALGDAADIR	2.9925	0.991562
P001-2C01	GFSGYNTR	0.021	-3.82338
P001-2C01	GFSLDEATNLNGGLLR	0.038	-3.40053
P001-2C01	GFTIPEAFR	0.0166	-2.12854
P001-2C01	GGPFSDSYR	0.4625	-1.25513
P001-2C01	GLAPGQEYQVTVR	0.094	-2.6033
P001-2C01	GLEEELQFSLGSK	5.0929	1.30947
P001-2C01	GLEVTAYSPLGSSDR	0.0199	-3.79359
P001-2C01	GLFIIDGK	0.2348	-1.49349
P001-2C01	GLQEAAEER	0.3531	-1.3076
P001-2C01	GLTSVINQK	0.4268	-0.86019
P001-2C01	GNFVSPVK
P001-2C01	GNPAVSYVR	0.2774	-1.08572
P001-2C01	GPDGLTAFEATDNQAIK
P001-2C01	GPGEDFR	136.182	4.89561
P001-2C01	GPPGPPGGVVVR	0.1484	-1.71872
P001-2C01	GPSYGLSR	0.0076	-3.43081
P001-2C01	GQTLVVQFTVK	0.8908	-0.229806
P001-2C01	GSAADSEESPAIEAIHLLR	0.0431	-2.99563
P001-2C01	GSQYWR	1.0701	0.0360455
P001-2C01	GVDLVLNSLAEEK
P001-2C01	GVLFASGQNLAR
P001-2C01	GVNLPGAAVDLPAVSEK
P001-2C01	GVPIPNK	2.6465	0.939189
P001-2C01	GVTFLLR	5.0042	1.63521
P001-2C01	GVTSVSQIFHSPDLAIR	2.2365	0.647029
P001-2C01	GVVGLPGQR
P001-2C01	GYNVNDEK
P001-2C01	GYTLADNGK	0.033	-1.17547
P001-2C01	HFQNLGK	0.2027	-1.62841
P001-2C01	HHLGLEEPK	0.0481	-2.89954
P001-2C01	HIVTFDGQNFK	0.0194	-3.85292
P001-2C01	HLEINPDHPIVETLR	0.0321	-3.08379
P001-2C01	HLVALSPK	1.2928	0.25996
P001-2C01	HQAQIDHYLGLANK	0.0784	-1.56491
P001-2C01	HSWTPAR	0.5739	-0.810635
P001-2C01	HVTFNQVK	0.1709	-1.15891
P001-2C01	HYGGLTGLNK	0.1809	-1.63708
P001-2C01	IAFSATR	0.8669	-0.0856178
P001-2C01	IAHVELADAGQYR	0.0227	-3.41947
P001-2C01	IALDFQR	0.0188	-3.79381
P001-2C01	IEGLQNLVNLR	0.0288	-3.12564
P001-2C01	IEGNLIFDPNNYLPK	0.1909	-2.0778
P001-2C01	IGGIGTVPVGR	0.0312	-3.27046
P001-2C01	IGTDIQDNK	0.0984	-2.21824
P001-2C01	IIFVVGGPGSGK	0.0124	-4.07778
P001-2C01	IIGAVDQIQLTQAQLEER
P001-2C01	IIGYTPDLDPETVDDAFAR
P001-2C01	IISGDVANVFK
P001-2C01	ILEVVNQIQDEER	0.0812	-2.72425
P001-2C01	INVYYNEATGGK
P001-2C01	IQIQEAAK	0.0623	-1.53911
P001-2C01	IQNILTEEPK	1.2706	0.189302
P001-2C01	ISVYYNEATGGK	0.0258	-3.73389
P001-2C01	ITLLSALVETR	0.0128	-4.24137
P001-2C01	IVGGNAAQLAQFDPR
P001-2C01	IYEENDR	0.0951	-2.66339
P001-2C01	LAAAVSNFGYDLYR	2.3875	0.794828
P001-2C01	LAAEDATNEK
P001-2C01	LAATNALLNSLEFTK
P001-2C01	LADALQELR	0.0613	-2.69329
P001-2C01	LADVYQAELR	2.3047	0.716541
P001-2C01	LAELPADALGPLQR	0.0775	-2.62337
P001-2C01	LAEQAER	0.1263	-1.98808
P001-2C01	LAGTQPLEVLEAVQR	0.0301	-3.28495
P001-2C01	LASTLVHLGEYQAAVDGAR
P001-2C01	LAVEALSSLDGDLAGR	0.6164	-0.374906
P001-2C01	LDNLVAILDINR
P001-2C01	LEAGDHPVELLAR	0.0696	-2.57372
P001-2C01	LEVLHK	0.2656	-1.54975
P001-2C01	LEYSNFSIR	0.1249	-1.54117
P001-2C01	LFDQAFGLPR	0.1095	-2.20823
P001-2C01	LFIGGLSFETTEESLR
P001-2C01	LFQGQLSGLYYDGLK	0.0397	-3.15602
P001-2C01	LGAEVYHTLK	0.0581	-2.59806
P001-2C01	LGDSMANYPQGLDDK
P001-2C01	LGNQEPGGQTALK	0.6534	-0.495488
P001-2C01	LGPLVEQGR	19.3123	2.98173
P001-2C01	LGSSEVEQVQLVVDGVK	0.544	-0.828845
P001-2C01	LHEAVFLR	0.0216	-4.00366
P001-2C01	LHQYDGSIVVIQNPAR	0.3003	-1.39046
P001-2C01	LIFPYVELDLHSYDLGIENR	0.0294	-1.52609
P001-2C01	LKPQYLEELPGQLK	0.0301	-3.01207
P001-2C01	LLADPTGAFGK
P001-2C01	LLAEPVPGIK	0.0306	-3.59213
P001-2C01	LLGLSLAGK	0.5686	-0.798818
P001-2C01	LLLEYTDSSYVEK
P001-2C01	LLTVPFEK	0.0142	-4.24004
P001-2C01	LNILNNNYK	0.15	-1.88093
P001-2C01	LPDGYEFK	0.1567	-1.93304
P001-2C01	LPNLLQLHLEHNNLEEFPFPLPK
P001-2C01	LQDAEIAR	0.1055	-2.25476
P001-2C01	LQVSQQEDITK
P001-2C01	LSGNVLSYTFQVK	1.3377	0.228643
P001-2C01	LSGSNPYTTVTPQIINSK
P001-2C01	LSSGLVTAALYGR	0.2519	-1.27418
P001-2C01	LSSLPFQK	0.1541	-2.00352
P001-2C01	LTGQLFLGGSIVK	0.0611	-2.85319
P001-2C01	LTHQIQELTLDTPYYFK	0.0286	-3.54367
P001-2C01	LTSALDELLQATR	0.0082	-3.94602
P001-2C01	LTTVPTQAFEYLSK	0.0594	-2.58037
P001-2C01	LVPNPGQEDADR
P001-2C01	LVPVGYGIK
P001-2C01	LVSQDNFGFDLPAVEAATK	0.0091	-4.40088
P001-2C01	LVVLPFPK	0.0546	-2.92821
P001-2C01	NAIGVAR	0.0272	-3.73222
P001-2C01	NAPTPQEFR	0.7912	-0.432646
P001-2C01	NFLSLNYLAEYLQPK
P001-2C01	NFPSPVDAAFR	2.7245	0.955371
P001-2C01	NIEVPFKPAR
P001-2C01	NIILEEGK
P001-2C01	NLHQSGFSLSGAQIDDNIPR	0.0404	-3.07643
P001-2C01	NNFPVLAANSFR
P001-2C01	NPLPSK	0.3361	-1.37505
P001-2C01	NQFSLNLR	0.151	-1.61856
P001-2C01	NQLEEVPSALPR	0.0456	-2.70985
P001-2C01	NVFDEAILAALEPPEPK	0.041	-2.82539
P001-2C01	NVIVIPGSITPSHIK
P001-2C01	NVVFVIDK	0.2099	-1.6041
P001-2C01	PAFSAIR	0.1182	-2.31532
P001-2C01	PLQALLDGR
P001-2C01	PYVLPSVR	0.0072	-4.57525
P001-2C01	QDEEKPLHALLHGR	0.1542	-1.6038
P001-2C01	QDIAFAYQR	0.0258	-3.62294
P001-2C01	QTQTPK
P001-2C01	QVFAVQR
P001-2C01	SAAPHPGDIGDFINEGLK
P001-2C01	SAATLQQEK	0.2824	-1.23451
P001-2C01	SDAAVDTSSEITTK
P001-2C01	SGSLENVPNVGVNK
P001-2C01	SGYHQSASEHGLVVIAPDTSPR	0.0823	-1.99027
P001-2C01	SLAAAAGK	0.4797	-0.421864
P001-2C01	SLAGSSGPGASSGTSGDHGELVVR
P001-2C01	SLAPYAQDTQEK	0.6517	-0.278129
P001-2C01	SLEEEGQELPQSADVQR
P001-2C01	SLGVGFATR
P001-2C01	SLLGAFIPR	0.0321	-3.40186
P001-2C01	SLLHLVLLGNQIER	0.037	-3.37598
P001-2C01	SNAQGIDLNR	0.2603	-1.38159
P001-2C01	SPEQQETVLDGNLIIR	0.3281	-1.24333
P001-2C01	SQGGEPTYNVAVGR
P001-2C01	SSNLIILEEHLK	0.6923	-0.430892
P001-2C01	SVEALIK
P001-2C01	TALASGGVLDASGDYR	1.401	0.282327
P001-2C01	TASTNNIAQAR
P001-2C01	TAVTANLDIR	0.7807	-0.678406
P001-2C01	TDHGAEIVYK
P001-2C01	TFHFNTVEEVHSR	0.0254	-3.3123
P001-2C01	TGDQDSILFIR	0.0072	-2.60274
P001-2C01	TGISDVFAK	0.0271	-3.08302
P001-2C01	TGLQEVEVK	2.0538	0.761236
P001-2C01	TGNAGSR	0.4303	-0.457476
P001-2C01	TGVPGGSEISFFFLEPYR
P001-2C01	TLAESALQLLYTAK
P001-2C01	TLDISNNR	0.1536	-1.68843
P001-2C01	TLEAQLTPR	1.1132	0.0765444
P001-2C01	TLLPVSKPEIR	0.1367	-2.1342
P001-2C01	TLVSVTK	0.0316	-3.32013
P001-2C01	TMLQIGVMPMLNER	0.2411	-1.26445
P001-2C01	TNFFGTR	0.0317	-3.10507
P001-2C01	TPAAETLSQLGQTLQSLK	0.0988	-2.20033
P001-2C01	TPAQFDADELR
P001-2C01	TSDQIHFFFAK	2.5088	0.883746
P001-2C01	TSESGLPSTR	0.0134	-4.50553
P001-2C01	TSNFNAAISLK	0.1874	-1.80896
P001-2C01	TTQETIDK	0.0384	-3.11106
P001-2C01	TVAGQDAVIVLLGTR	0.021	-3.83504
P001-2C01	TVVAGSSDAAQK	0.0254	-3.66755
P001-2C01	TYSKPFHPK	0.0379	-3.14915
P001-2C01	VAFSAIR	0.0703	-2.56256
P001-2C01	VAQLPLSLK	0.37	-1.15984
P001-2C01	VDENNPEYLR
P001-2C01	VDINAPDVDVQGPDWHLK	0.0217	-3.45133
P001-2C01	VDPVNFK	2.1085	0.120007
P001-2C01	VELEDWAGNEAYAEYHFR	0.0048	-4.68998
P001-2C01	VFASGQLLK	0.0335	-3.55236
P001-2C01	VFQEPLFYEAPR	0.1409	-2.0842
P001-2C01	VFQSLPHENKPLTLSNYQTNK
P001-2C01	VFSLQWGEVK	0.352	-1.07874
P001-2C01	VGALASLIR
P001-2C01	VGEGFEEETVDGR	0.0118	-4.08447
P001-2C01	VGEYSLYIGR	0.0721	-2.49427
P001-2C01	VIAINEVGSSHPSLPSER	0.0378	-3.13012
P001-2C01	VIPELNGK	0.0556	-2.91561
P001-2C01	VKPTLATYLSK	0.1208	-2.098
P001-2C01	VLALPEPSPAAPTLR	0.0618	-2.18916
P001-2C01	VLEPTLK	8.5547	2.15055
P001-2C01	VLFPGNSTQYNILEGLEK	0.0319	-3.23385
P001-2C01	VLGDVIEVHGK	0.1593	-1.87703
P001-2C01	VLTHSELAPLR	0.9646	0.0392982
P001-2C01	VNHVTLSQPK	6.7484	1.96666
P001-2C01	VNVDAVGGEALGR	0.1438	-1.99386
P001-2C01	VPAINVNDSVTK	0.0092	-4.49358
P001-2C01	VPSLVGSFIR	0.0323	-3.5069
P001-2C01	VQFELHYQEVK	0.1191	-2.01984
P001-2C01	VVDVLDSIK	0.0098	-4.03604
P001-2C01	VVEEPNAFGVNNPFLPQASR	0.0625	-2.8384
P001-2C01	VVFDDTYDR	0.1234	-2.312
P001-2C01	VVGGLVALR	0.4862	-0.724633
P001-2C01	VVLGDQDLK
P001-2C01	VVVYLQK	0.025	-3.62923
P001-2C01	VYFAGFPR	0.441	-0.883765
P001-2C01	WIDNPTVDDR	0.0274	-3.22703
P001-2C01	WPEPVFGR	0.0172	-4.05192
P001-2C01	WYQLEK
P001-2C01	YDYEEVEAEGANK
P001-2C01	YEYQPFAGK	0.0297	-2.53012
P001-2C01	YFLHQSHEER
P001-2C01	YGYTHLSAGELLR
P001-2C01	YIQHTYR
P001-2C01	YISPDQLADLYK	0.1892	-1.66261
P001-2C01	YLAEVATGEK	0.0711	-2.63826
P001-2C01	YLAPSGPSGTLK	0.0096	-4.19529
P001-2C01	YLDEDTIYHLQPSGR
P001-2C01	YLGQDYEQLR	0.037	-3.03031
P001-2C01	YLPFVPSR	0.0201	-3.01257
P001-2C01	YLQGSSVQLR
P001-2C01	YLSEVASGDNK
P001-2C01	YLTLNTESTR	0.0403	-3.25828
P001-2C01	YPIVTPSQR	0.4919	-0.654052
P001-2C01	YSLTYIYTGLSK	0.5132	-0.644197
P001-2C01	YTNWIQK	0.6813	-0.625429
P001-2C01	YTTEIIK	0.3382	-1.01059
P001-2C01	YVRPGGGFVPNFQLFEK
P001-2C01	YWGVASFLQK	3.5137	1.04195
P001-2C01	YYTVFDR	0.0933	-2.1263
P001-2C02	AAFFLSYEELLQR
P001-2C02	AAGVNVEPFWPGLFAK	0.0103	-4.37774
P001-2C02	ADEGISFR	0.0717	-2.51465
P001-2C02	ADFPLSVVR
P001-2C02	ADQTVLTEDEK
P001-2C02	AETSQAEK
P001-2C02	AEVDDVIQVR	0.0938	-2.4916
P001-2C02	AFGPGLQGGSAGSPAR
P001-2C02	AFLLTPR	0.4125	-1.10831
P001-2C02	AFLSSHLQDLSTIVR	0.0137	-4.05423
P001-2C02	AFYAELYHIISSNLEK	0.0167	-3.63465
P001-2C02	AGALNSNDAFVLK	2.1392	0.933118
P001-2C02	AGGIETIANEYSDR
P001-2C02	AGQAVDDFIEK	0.0421	-3.33044
P001-2C02	AGQLSVK	0.1355	-1.84608
P001-2C02	AIEENNNFSK
P001-2C02	ALFQDIK	0.0142	-4.5318
P001-2C02	ALGHLDLSGNR	0.5696	-0.518889
P001-2C02	ALLAFQESK	0.0766	-2.75305
P001-2C02	ALNSIIDVYHK	0.1015	-2.26893
P001-2C02	ALQAAYGASAPSVTSAALR	0.3211	-1.08131
P001-2C02	ALQEYAAK	0.0793	-2.50511
P001-2C02	ALTSELANAR	0.0656	-2.60672
P001-2C02	AMAVEDIISR	0.0994	-2.26865
P001-2C02	ANDTTFGLAAGVFTR
P001-2C02	ASLYNAVTIEDVQK
P001-2C02	ATIADLILSALER	0.1541	-1.94673
P001-2C02	ATVVYQGER	5.2207	1.5875
P001-2C02	AVLHVALR	0.042	-2.88518
P001-2C02	AVPPNNSNAAEDDLPTVELQGVVPR	0.0106	-3.54512
P001-2C02	AVTEQGAELSNEER
P001-2C02	AWFLESK	0.0129	-4.27007
P001-2C02	AWVAWR	0.6912	-0.567007
P001-2C02	AYLPVNESFGFTADLR	0.0069	-4.65799
P001-2C02	DAGPLLISLK	0.0678	-2.65929
P001-2C02	DAGVIAGLNVLR	0.1801	-1.72888
P001-2C02	DFADIPNLR	0.4421	-0.827143
P001-2C02	DHAVDLIQK	1.2954	0.369767
P001-2C02	DIPTNSPELEETLTHTITK	2.1925	0.804101
P001-2C02	DIVEAHYR	0.011	-4.13038
P001-2C02	DLELLIQTATR	0.0504	-3.07171
P001-2C02	DLHFLEELQLGHNR	0.1542	-1.793
P001-2C02	DNAGAATEEFIK	0.0127	-4.30698
P001-2C02	DNFTAIPEGTNGVEER
P001-2C02	DNIQGITKPAIR	0.1829	-1.34471
P001-2C02	DSTESLVQPGPK	0.0532	-3.06918
P001-2C02	DTDLDGFPDEK	0.1125	-2.33864
P001-2C02	DTGTYGFLLPER	0.1095	-2.3567
P001-2C02	DVFFGPK	0.7131	-0.482933
P001-2C02	DVVLFEK	0.1255	-2.25417
P001-2C02	DYIFGNYIER	0.0594	-2.74501
P001-2C02	EAAENSLVAYK
P001-2C02	EAEDTQVFGDLPRPR
P001-2C02	EAEPLVDIR	0.0266	-3.63639
P001-2C02	EAFAAVSK	0.163	-1.7984
P001-2C02	EDIPSEK
P001-2C02	EDLGFSGR
P001-2C02	EEAENTLQSFR	0.1639	-0.801425
P001-2C02	EEASDYLELDTIK
P001-2C02	EEINVLHGR	0.0775	-2.66336
P001-2C02	EELPEPFEHLLQR	0.0208	-2.55939
P001-2C02	EESSPDYNPYQGVSVPLQQK
P001-2C02	EGAAHAFAQYNLDQFTPVK
P001-2C02	EGGSIPVTLTFQEATGK	0.0222	-3.49269
P001-2C02	EGYYGYTGAFR	83.2975	4.30147
P001-2C02	ELGGEVFYVGPAR	0.0319	-3.8135
P001-2C02	ELGVGIALR	0.1647	-1.96104
P001-2C02	ELLESYIDGR	2.194	0.666494
P001-2C02	ELLHELALSVPGAR
P001-2C02	ELNELGSK	0.4847	-0.763215
P001-2C02	ELSLAGNELGDEGAR	0.0061	-4.74102
P001-2C02	ELVDGAPLWLLK	0.0143	-3.31733
P001-2C02	EQEVVDK	0.0321	-3.13639
P001-2C02	ESLSSYWESAK	0.7742	-0.559993
P001-2C02	ETAASLLQAGYK	0.0816	-2.50085
P001-2C02	ETLLQDFR	1.2675	0.271638
P001-2C02	EVDIGIPDATGR	0.0183	-3.59587
P001-2C02	EVEPALELLEPIDQK	0.0119	-2.97567
P001-2C02	EVYELLDSPGK	0.0171	-4.31126
P001-2C02	FAGYIEK	0.035	-3.18956
P001-2C02	FESSEEQAR
P001-2C02	FFFDVGSNK
P001-2C02	FFPLESWQIGK	0.0515	-2.67886
P001-2C02	FFVGGNWK	0.2297	-1.48863
P001-2C02	FGFPAFSGISR
P001-2C02	FGSSLITVR	0.0247	-3.58637
P001-2C02	FHDFLGDSWGILFSHPR
P001-2C02	FNDEHIPDSPFVVPVASLSDDAR	0.0341	-2.67288
P001-2C02	FQEGQEEER	0.0291	-2.65837
P001-2C02	FQIATVTEK
P001-2C02	FSIEGSYQLEK	0.048	-2.81932
P001-2C02	FSLDALITHVLPFEK
P001-2C02	FSVVYAK	10.0381	2.30188
P001-2C02	FTAPTSQFYHLFLHGNSLTR	0.0499	-2.68989
P001-2C02	FVFGTTPEDILR	0.0042	-5.33074
P001-2C02	FVIGGPQGDAGLTGR
P001-2C02	GAFYLLGEAYFIQPLPAASER	0.0304	-3.37126
P001-2C02	GAYPLSIEPIGVR	3.5288	1.35295
P001-2C02	GDYDAFFEAR
P001-2C02	GFQALGDAADIR	1.5167	0.311989
P001-2C02	GFSGYNTR
P001-2C02	GFSLDEATNLNGGLLR	0.0851	-2.59429
P001-2C02	GFTIPEAFR	0.0052	-3.28928
P001-2C02	GGPFSDSYR	1.7805	0.0928766
P001-2C02	GLAPGQEYQVTVR	0.0418	-3.4137
P001-2C02	GLEEELQFSLGSK	5.6848	1.41942
P001-2C02	GLEVTAYSPLGSSDR
P001-2C02	GLFIIDGK	0.4591	-0.822958
P001-2C02	GLQEAAEER	0.1055	-2.51564
P001-2C02	GLTSVINQK	0.233	-1.46547
P001-2C02	GNFVSPVK
P001-2C02	GNPAVSYVR	0.2204	-1.31574
P001-2C02	GPDGLTAFEATDNQAIK
P001-2C02	GPGEDFR	66.811	4.18348
P001-2C02	GPPGPPGGVVVR	0.0399	-3.03225
P001-2C02	GPSYGLSR
P001-2C02	GQTLVVQFTVK	0.3544	-1.1515
P001-2C02	GSAADSEESPAIEAIHLLR	0.03	-3.35796
P001-2C02	GSQYWR	1.3765	0.287837
P001-2C02	GVDLVLNSLAEEK
P001-2C02	GVLFASGQNLAR	0.0344	-3.24861
P001-2C02	GVNLPGAAVDLPAVSEK
P001-2C02	GVPIPNK	2.015	0.66657
P001-2C02	GVTFLLR	5.075	1.64925
P001-2C02	GVTSVSQIFHSPDLAIR	1.8535	0.459193
P001-2C02	GVVGLPGQR	0.142	-1.68906
P001-2C02	GYNVNDEK
P001-2C02	GYTLADNGK
P001-2C02	HFQNLGK	0.151	-1.92286
P001-2C02	HHLGLEEPK	0.0249	-3.55795
P001-2C02	HIVTFDGQNFK	0.0367	-3.21542
P001-2C02	HLEINPDHPIVETLR
P001-2C02	HLVALSPK	1.2962	0.262587
P001-2C02	HQAQIDHYLGLANK
P001-2C02	HSWTPAR	0.5873	-0.787555
P001-2C02	HVTFNQVK	0.0856	-1.8503
P001-2C02	HYGGLTGLNK	0.1458	-1.85279
P001-2C02	IAFSATR	0.6117	-0.434299
P001-2C02	IAHVELADAGQYR	0.0137	-3.92444
P001-2C02	IALDFQR	0.012	-4.24276
P001-2C02	IEGLQNLVNLR	0.0161	-3.7072
P001-2C02	IEGNLIFDPNNYLPK	0.1575	-2.27013
P001-2C02	IGGIGTVPVGR	0.0499	-2.80086
P001-2C02	IGTDIQDNK
P001-2C02	IIFVVGGPGSGK	0.0154	-3.86111
P001-2C02	IIGAVDQIQLTQAQLEER	0.0134	-4.03046
P001-2C02	IIGYTPDLDPETVDDAFAR	0.0358	-3.29231
P001-2C02	IISGDVANVFK
P001-2C02	ILEVVNQIQDEER
P001-2C02	INVYYNEATGGK
P001-2C02	IQIQEAAK	0.0298	-2.27656
P001-2C02	IQNILTEEPK	1.3298	0.234841
P001-2C02	ISVYYNEATGGK
P001-2C02	ITLLSALVETR	0.0175	-3.92861
P001-2C02	IVGGNAAQLAQFDPR	0.0235	-3.64116
P001-2C02	IYEENDR	0.0409	-3.50719
P001-2C02	LAAAVSNFGYDLYR	1.1708	0.0822685
P001-2C02	LAAEDATNEK
P001-2C02	LAATNALLNSLEFTK
P001-2C02	LADALQELR	0.0381	-3.16885
P001-2C02	LADVYQAELR	0.429	-0.964708
P001-2C02	LAELPADALGPLQR	0.1115	-2.25962
P001-2C02	LAEQAER	0.062	-2.6996
P001-2C02	LAGTQPLEVLEAVQR	0.0237	-3.524
P001-2C02	LASTLVHLGEYQAAVDGAR
P001-2C02	LAVEALSSLDGDLAGR	0.2729	-1.1897
P001-2C02	LDNLVAILDINR
P001-2C02	LEAGDHPVELLAR	0.0292	-3.44232
P001-2C02	LEVLHK	0.1662	-2.01855
P001-2C02	LEYSNFSIR
P001-2C02	LFDQAFGLPR	0.1413	-1.95327
P001-2C02	LFIGGLSFETTEESLR
P001-2C02	LFQGQLSGLYYDGLK	0.0351	-3.27917
P001-2C02	LGAEVYHTLK	0.0199	-3.6695
P001-2C02	LGDSMANYPQGLDDK
P001-2C02	LGNQEPGGQTALK	0.4655	-0.834565
P001-2C02	LGPLVEQGR	4.617	1.55074
P001-2C02	LGSSEVEQVQLVVDGVK	0.7715	-0.479458
P001-2C02	LHEAVFLR	0.0062	-5.2518
P001-2C02	LHQYDGSIVVIQNPAR	0.2575	-1.54422
P001-2C02	LIFPYVELDLHSYDLGIENR
P001-2C02	LKPQYLEELPGQLK	0.0137	-3.7992
P001-2C02	LLADPTGAFGK	0.0214	-3.61248
P001-2C02	LLAEPVPGIK	0.0122	-4.51169
P001-2C02	LLGLSLAGK	0.3745	-1.2164
P001-2C02	LLLEYTDSSYVEK
P001-2C02	LLTVPFEK
P001-2C02	LNILNNNYK	0.1499	-1.88159
P001-2C02	LPDGYEFK	0.0787	-2.62173
P001-2C02	LPNLLQLHLEHNNLEEFPFPLPK
P001-2C02	LQDAEIAR	0.0935	-2.37551
P001-2C02	LQVSQQEDITK	0.006	-4.89994
P001-2C02	LSGNVLSYTFQVK	1.3872	0.264978
P001-2C02	LSGSNPYTTVTPQIINSK
P001-2C02	LSSGLVTAALYGR	0.216	-1.42793
P001-2C02	LSSLPFQK	0.0958	-2.47886
P001-2C02	LTGQLFLGGSIVK	0.0443	-3.17471
P001-2C02	LTHQIQELTLDTPYYFK	0.0199	-3.90636
P001-2C02	LTSALDELLQATR
P001-2C02	LTTVPTQAFEYLSK
P001-2C02	LVPNPGQEDADR
P001-2C02	LVPVGYGIK	0.0884	-2.83077
P001-2C02	LVSQDNFGFDLPAVEAATK	0.0091	-4.40088
P001-2C02	LVVLPFPK	0.0541	-2.93741
P001-2C02	NAIGVAR	0.0188	-4.10158
P001-2C02	NAPTPQEFR	0.3505	-1.24684
P001-2C02	NFLSLNYLAEYLQPK
P001-2C02	NFPSPVDAAFR	2.7768	0.974385
P001-2C02	NIEVPFKPAR
P001-2C02	NIILEEGK
P001-2C02	NLHQSGFSLSGAQIDDNIPR	0.0497	-2.86926
P001-2C02	NNFPVLAANSFR
P001-2C02	NPLPSK	0.3609	-1.30386
P001-2C02	NQFSLNLR	0.1859	-1.41063
P001-2C02	NQLEEVPSALPR	0.0232	-3.3856
P001-2C02	NVFDEAILAALEPPEPK
P001-2C02	NVIVIPGSITPSHIK	0.0352	-1.9174
P001-2C02	NVVFVIDK	0.36	-1.06463
P001-2C02	PAFSAIR	0.0961	-2.52231
P001-2C02	PLQALLDGR	0.0011	-5.47764
P001-2C02	PYVLPSVR
P001-2C02	QDEEKPLHALLHGR	0.1014	-2.02298
P001-2C02	QDIAFAYQR	0.0288	-3.51294
P001-2C02	QTQTPK
P001-2C02	QVFAVQR	0.1603	-2.20685
P001-2C02	SAAPHPGDIGDFINEGLK
P001-2C02	SAATLQQEK	0.1446	-1.90386
P001-2C02	SDAAVDTSSEITTK
P001-2C02	SGSLENVPNVGVNK
P001-2C02	SGYHQSASEHGLVVIAPDTSPR	0.055	-2.39331
P001-2C02	SLAAAAGK	0.2701	-0.996233
P001-2C02	SLAGSSGPGASSGTSGDHGELVVR
P001-2C02	SLAPYAQDTQEK	0.5264	-0.491652
P001-2C02	SLEEEGQELPQSADVQR
P001-2C02	SLGVGFATR
P001-2C02	SLLGAFIPR	0.0117	-4.41113
P001-2C02	SLLHLVLLGNQIER	0.0206	-3.96161
P001-2C02	SNAQGIDLNR	0.075	-2.62594
P001-2C02	SPEQQETVLDGNLIIR	0.6356	-0.582079
P001-2C02	SQGGEPTYNVAVGR	0.0263	-3.11574
P001-2C02	SSNLIILEEHLK	0.6854	-0.440908
P001-2C02	SVEALIK	0.0056	-1.92118
P001-2C02	TALASGGVLDASGDYR	0.439	-0.878115
P001-2C02	TASTNNIAQAR
P001-2C02	TAVTANLDIR	0.5311	-1.06365
P001-2C02	TDHGAEIVYK	0.0385	-3.00073
P001-2C02	TFHFNTVEEVHSR	0.033	-3.05054
P001-2C02	TGDQDSILFIR
P001-2C02	TGISDVFAK	0.0307	-2.9583
P001-2C02	TGLQEVEVK	2.4598	0.941624
P001-2C02	TGNAGSR	0.2766	-0.899386
P001-2C02	TGVPGGSEISFFFLEPYR	0.0164	-3.69889
P001-2C02	TLAESALQLLYTAK
P001-2C02	TLDISNNR	0.0595	-2.63681
P001-2C02	TLEAQLTPR	0.8278	-0.219678
P001-2C02	TLLPVSKPEIR	0.1535	-2.01829
P001-2C02	TLVSVTK	0.0165	-3.96993
P001-2C02	TMLQIGVMPMLNER	0.1124	-2.0276
P001-2C02	TNFFGTR	0.0133	-3.97362
P001-2C02	TPAAETLSQLGQTLQSLK	0.0376	-3.16643
P001-2C02	TPAQFDADELR	0.0949	-1.35775
P001-2C02	TSDQIHFFFAK	3.1981	1.1265
P001-2C02	TSESGLPSTR	0.0167	-4.28537
P001-2C02	TSNFNAAISLK	0.2872	-1.38203
P001-2C02	TTQETIDK	0.0342	-3.22689
P001-2C02	TVAGQDAVIVLLGTR	0.0357	-3.30442
P001-2C02	TVVAGSSDAAQK
P001-2C02	TYSKPFHPK
P001-2C02	VAFSAIR	0.0315	-3.36535
P001-2C02	VAQLPLSLK	0.1503	-2.06071
P001-2C02	VDENNPEYLR
P001-2C02	VDINAPDVDVQGPDWHLK
P001-2C02	VDPVNFK	28.7018	2.73099
P001-2C02	VELEDWAGNEAYAEYHFR
P001-2C02	VFASGQLLK	0.0089	-4.87785
P001-2C02	VFQEPLFYEAPR	0.0762	-2.69889
P001-2C02	VFQSLPHENKPLTLSNYQTNK
P001-2C02	VFSLQWGEVK	0.4451	-0.844068
P001-2C02	VGALASLIR
P001-2C02	VGEGFEEETVDGR
P001-2C02	VGEYSLYIGR	0.1633	-1.67674
P001-2C02	VIAINEVGSSHPSLPSER	0.0245	-3.56375
P001-2C02	VIPELNGK	0.0786	-2.56942
P001-2C02	VKPTLATYLSK	0.0646	-2.72392
P001-2C02	VLALPEPSPAAPTLR
P001-2C02	VLEPTLK	8.5356	2.14832
P001-2C02	VLFPGNSTQYNILEGLEK
P001-2C02	VLGDVIEVHGK	0.1107	-2.241
P001-2C02	VLTHSELAPLR	0.3214	-1.05973
P001-2C02	VNHVTLSQPK	2.6249	1.0224
P001-2C02	VNVDAVGGEALGR	2.428	0.832538
P001-2C02	VPAINVNDSVTK
P001-2C02	VPSLVGSFIR	0.0392	-3.31329
P001-2C02	VQFELHYQEVK	0.1413	-1.84892
P001-2C02	VVDVLDSIK	0.0639	-2.16111
P001-2C02	VVEEPNAFGVNNPFLPQASR
P001-2C02	VVFDDTYDR	0.1374	-2.20454
P001-2C02	VVGGLVALR	0.4094	-0.89656
P001-2C02	VVLGDQDLK	0.1363	-2.14816
P001-2C02	VVVYLQK	0.0226	-3.73015
P001-2C02	VYFAGFPR	0.2233	-1.56429
P001-2C02	WIDNPTVDDR	0.0187	-3.60905
P001-2C02	WPEPVFGR
P001-2C02	WYQLEK
P001-2C02	YDYEEVEAEGANK	0.0177	-2.83921
P001-2C02	YEYQPFAGK
P001-2C02	YFLHQSHEER
P001-2C02	YGYTHLSAGELLR
P001-2C02	YIQHTYR
P001-2C02	YISPDQLADLYK	0.1096	-2.20858
P001-2C02	YLAEVATGEK	0.0268	-3.61394
P001-2C02	YLAPSGPSGTLK	0.0143	-3.79679
P001-2C02	YLDEDTIYHLQPSGR
P001-2C02	YLGQDYEQLR
P001-2C02	YLPFVPSR
P001-2C02	YLQGSSVQLR	0.0344	-3.32845
P001-2C02	YLSEVASGDNK
P001-2C02	YLTLNTESTR	0.0644	-2.78952
P001-2C02	YPIVTPSQR	0.2272	-1.4265
P001-2C02	YSLTYIYTGLSK	0.6328	-0.434708
P001-2C02	YTNWIQK	0.1912	-1.89611
P001-2C02	YTTEIIK	0.2271	-1.40884
P001-2C02	YVRPGGGFVPNFQLFEK
P001-2C02	YWGVASFLQK	2.3472	0.638508
P001-2C02	YYTVFDR	0.0464	-2.82482
P001-2C09	AAFFLSYEELLQR
P001-2C09	AAGVNVEPFWPGLFAK	0.02	-3.71415
P001-2C09	ADEGISFR	0.0454	-2.97163
P001-2C09	ADFPLSVVR	0.2246	-1.5877
P001-2C09	ADQTVLTEDEK	0.0405	-2.89666
P001-2C09	AETSQAEK
P001-2C09	AEVDDVIQVR	0.4044	-1.03036
P001-2C09	AFGPGLQGGSAGSPAR
P001-2C09	AFLLTPR	0.4046	-1.12764
P001-2C09	AFLSSHLQDLSTIVR	0.0925	-2.14441
P001-2C09	AFYAELYHIISSNLEK
P001-2C09	AGALNSNDAFVLK	8.3347	2.29311
P001-2C09	AGGIETIANEYSDR
P001-2C09	AGQAVDDFIEK	0.0663	-2.8763
P001-2C09	AGQLSVK	0.0978	-2.17213
P001-2C09	AIEENNNFSK	0.0428	-2.97498
P001-2C09	ALFQDIK
P001-2C09	ALGHLDLSGNR	2.4226	0.928773
P001-2C09	ALLAFQESK	0.2261	-1.67067
P001-2C09	ALNSIIDVYHK	0.146	-1.90538
P001-2C09	ALQAAYGASAPSVTSAALR
P001-2C09	ALQEYAAK	0.1277	-2.02866
P001-2C09	ALTSELANAR	0.1332	-1.89844
P001-2C09	AMAVEDIISR	0.1927	-1.60667
P001-2C09	ANDTTFGLAAGVFTR
P001-2C09	ASLYNAVTIEDVQK
P001-2C09	ATIADLILSALER	0.6707	-0.476009
P001-2C09	ATVVYQGER	8.7182	2.10028
P001-2C09	AVLHVALR	0.0532	-2.6488
P001-2C09	AVPPNNSNAAEDDLPTVELQGVVPR
P001-2C09	AVTEQGAELSNEER
P001-2C09	AWFLESK	0.0226	-3.70934
P001-2C09	AWVAWR	2.4213	0.686623
P001-2C09	AYLPVNESFGFTADLR	0.0054	-4.90311
P001-2C09	DAGPLLISLK	0.2076	-1.54024
P001-2C09	DAGVIAGLNVLR	0.0565	-2.88815
P001-2C09	DFADIPNLR	2.5143	0.911071
P001-2C09	DHAVDLIQK	3.4937	1.36191
P001-2C09	DIPTNSPELEETLTHTITK	2.0724	0.747765
P001-2C09	DIVEAHYR
P001-2C09	DLELLIQTATR	0.315	-1.23913
P001-2C09	DLHFLEELQLGHNR
P001-2C09	DNAGAATEEFIK	0.0539	-2.86146
P001-2C09	DNFTAIPEGTNGVEER
P001-2C09	DNIQGITKPAIR	0.1101	-1.85226
P001-2C09	DSTESLVQPGPK	0.1568	-1.98827
P001-2C09	DTDLDGFPDEK	0.0692	-2.8246
P001-2C09	DTGTYGFLLPER	0.0794	-2.67813
P001-2C09	DVFFGPK	7.1932	1.82834
P001-2C09	DVVLFEK
P001-2C09	DYIFGNYIER	0.1966	-1.54813
P001-2C09	EAAENSLVAYK
P001-2C09	EAEDTQVFGDLPRPR
P001-2C09	EAEPLVDIR	0.1446	-1.94333
P001-2C09	EAFAAVSK	0.1516	-1.87091
P001-2C09	EDIPSEK
P001-2C09	EDLGFSGR	0.0272	-3.03532
P001-2C09	EEAENTLQSFR	0.1324	-1.01485
P001-2C09	EEASDYLELDTIK	0.0303	-3.1799
P001-2C09	EEINVLHGR	0.139	-2.07917
P001-2C09	EELPEPFEHLLQR
P001-2C09	EESSPDYNPYQGVSVPLQQK	0.0918	-2.4038
P001-2C09	EGAAHAFAQYNLDQFTPVK
P001-2C09	EGGSIPVTLTFQEATGK
P001-2C09	EGYYGYTGAFR	206.025	5.20705
P001-2C09	ELGGEVFYVGPAR	0.1427	-2.31536
P001-2C09	ELGVGIALR	0.2031	-1.75146
P001-2C09	ELLESYIDGR	4.7079	1.43001
P001-2C09	ELLHELALSVPGAR
P001-2C09	ELNELGSK	0.6248	-0.509314
P001-2C09	ELSLAGNELGDEGAR	0.0046	-5.02326
P001-2C09	ELVDGAPLWLLK
P001-2C09	EQEVVDK	0.0333	-3.09968
P001-2C09	ESLSSYWESAK	0.9448	-0.36085
P001-2C09	ETAASLLQAGYK	0.1954	-1.62763
P001-2C09	ETLLQDFR	1.715	0.574005
P001-2C09	EVDIGIPDATGR
P001-2C09	EVEPALELLEPIDQK
P001-2C09	EVYELLDSPGK	0.0318	-3.69087
P001-2C09	FAGYIEK
P001-2C09	FESSEEQAR
P001-2C09	FFFDVGSNK
P001-2C09	FFPLESWQIGK
P001-2C09	FFVGGNWK	0.1612	-1.84276
P001-2C09	FGFPAFSGISR
P001-2C09	FGSSLITVR	0.0433	-3.02503
P001-2C09	FHDFLGDSWGILFSHPR
P001-2C09	FNDEHIPDSPFVVPVASLSDDAR
P001-2C09	FQEGQEEER	0.0202	-3.02343
P001-2C09	FQIATVTEK
P001-2C09	FSIEGSYQLEK	0.047	-2.84037
P001-2C09	FSLDALITHVLPFEK
P001-2C09	FSVVYAK	11.0365	2.3967
P001-2C09	FTAPTSQFYHLFLHGNSLTR	0.209	-1.25758
P001-2C09	FVFGTTPEDILR	0.0087	-4.6025
P001-2C09	FVIGGPQGDAGLTGR	0.0118	-3.5205
P001-2C09	GAFYLLGEAYFIQPLPAASER	0.1699	-1.65049
P001-2C09	GAYPLSIEPIGVR	6.6948	1.99333
P001-2C09	GDYDAFFEAR	0.0342	-3.15784
P001-2C09	GFQALGDAADIR	10.56	2.25253
P001-2C09	GFSGYNTR
P001-2C09	GFSLDEATNLNGGLLR	0.0571	-2.99331
P001-2C09	GFTIPEAFR	0.0156	-2.19067
P001-2C09	GGPFSDSYR	0.4261	-1.3371
P001-2C09	GLAPGQEYQVTVR	0.1014	-2.52753
P001-2C09	GLEEELQFSLGSK	25.9811	2.939
P001-2C09	GLEVTAYSPLGSSDR
P001-2C09	GLFIIDGK	0.1428	-1.99078
P001-2C09	GLQEAAEER	1.0105	-0.256148
P001-2C09	GLTSVINQK	0.2987	-1.21707
P001-2C09	GNFVSPVK
P001-2C09	GNPAVSYVR	2.9322	1.27232
P001-2C09	GPDGLTAFEATDNQAIK
P001-2C09	GPGEDFR	307.278	5.70937
P001-2C09	GPPGPPGGVVVR	0.1739	-1.56015
P001-2C09	GPSYGLSR	0.0066	-3.57189
P001-2C09	GQTLVVQFTVK	2.0491	0.60323
P001-2C09	GSAADSEESPAIEAIHLLR
P001-2C09	GSQYWR	3.0695	1.08981
P001-2C09	GVDLVLNSLAEEK
P001-2C09	GVLFASGQNLAR
P001-2C09	GVNLPGAAVDLPAVSEK
P001-2C09	GVPIPNK	4.5696	1.48538
P001-2C09	GVTFLLR	6.9592	1.96499
P001-2C09	GVTSVSQIFHSPDLAIR	7.7162	1.88544
P001-2C09	GVVGLPGQR	0.0748	-2.33007
P001-2C09	GYNVNDEK	0.1309	-0.115569
P001-2C09	GYTLADNGK	0.0818	-0.267696
P001-2C09	HFQNLGK
P001-2C09	HHLGLEEPK	0.1385	-1.84195
P001-2C09	HIVTFDGQNFK	0.0403	-3.12184
P001-2C09	HLEINPDHPIVETLR
P001-2C09	HLVALSPK	1.3932	0.334753
P001-2C09	HQAQIDHYLGLANK
P001-2C09	HSWTPAR	0.6499	-0.686272
P001-2C09	HVTFNQVK
P001-2C09	HYGGLTGLNK	0.098	-2.25006
P001-2C09	IAFSATR	4.9857	1.66379
P001-2C09	IAHVELADAGQYR	0.042	-2.80416
P001-2C09	IALDFQR	0.0196	-3.75214
P001-2C09	IEGLQNLVNLR	0.0207	-3.45588
P001-2C09	IEGNLIFDPNNYLPK	0.3327	-1.52231
P001-2C09	IGGIGTVPVGR
P001-2C09	IGTDIQDNK
P001-2C09	IIFVVGGPGSGK	0.0094	-4.35476
P001-2C09	IIGAVDQIQLTQAQLEER
P001-2C09	IIGYTPDLDPETVDDAFAR
P001-2C09	IISGDVANVFK
P001-2C09	ILEVVNQIQDEER	0.4078	-1.11039
P001-2C09	INVYYNEATGGK	0.0709	-1.27249
P001-2C09	IQIQEAAK
P001-2C09	IQNILTEEPK	1.2894	0.20399
P001-2C09	ISVYYNEATGGK
P001-2C09	ITLLSALVETR	0.0492	-2.89492
P001-2C09	IVGGNAAQLAQFDPR
P001-2C09	IYEENDR	0.3063	-1.49376
P001-2C09	LAAAVSNFGYDLYR	6.6779	1.82338
P001-2C09	LAAEDATNEK
P001-2C09	LAATNALLNSLEFTK
P001-2C09	LADALQELR
P001-2C09	LADVYQAELR	0.2499	-1.5051
P001-2C09	LAELPADALGPLQR	0.1073	-2.29801
P001-2C09	LAEQAER	0.0948	-2.27497
P001-2C09	LAGTQPLEVLEAVQR
P001-2C09	LASTLVHLGEYQAAVDGAR
P001-2C09	LAVEALSSLDGDLAGR
P001-2C09	LDNLVAILDINR
P001-2C09	LEAGDHPVELLAR	0.0815	-2.41588
P001-2C09	LEVLHK	0.2257	-1.71253
P001-2C09	LEYSNFSIR
P001-2C09	LFDQAFGLPR	0.097	-2.32944
P001-2C09	LFIGGLSFETTEESLR	0.0513	-2.50997
P001-2C09	LFQGQLSGLYYDGLK	0.1408	-1.89003
P001-2C09	LGAEVYHTLK	0.0471	-2.80795
P001-2C09	LGDSMANYPQGLDDK	0.0804	-2.5474
P001-2C09	LGNQEPGGQTALK	1.0908	0.0169894
P001-2C09	LGPLVEQGR	40.8083	3.72988
P001-2C09	LGSSEVEQVQLVVDGVK
P001-2C09	LHEAVFLR
P001-2C09	LHQYDGSIVVIQNPAR	0.8877	-0.306606
P001-2C09	LIFPYVELDLHSYDLGIENR
P001-2C09	LKPQYLEELPGQLK	0.0099	-4.12406
P001-2C09	LLADPTGAFGK
P001-2C09	LLAEPVPGIK
P001-2C09	LLGLSLAGK	2.2431	0.573618
P001-2C09	LLLEYTDSSYVEK
P001-2C09	LLTVPFEK	0.0161	-4.11446
P001-2C09	LNILNNNYK	0.176	-1.72108
P001-2C09	LPDGYEFK	0.1082	-2.30339
P001-2C09	LPNLLQLHLEHNNLEEFPFPLPK
P001-2C09	LQDAEIAR	0.067	-2.70878
P001-2C09	LQVSQQEDITK
P001-2C09	LSGNVLSYTFQVK	8.5423	2.08272
P001-2C09	LSGSNPYTTVTPQIINSK	0.085	-2.0398
P001-2C09	LSSGLVTAALYGR	0.3579	-0.922958
P001-2C09	LSSLPFQK	0.2048	-1.71909
P001-2C09	LTGQLFLGGSIVK	0.0582	-2.90181
P001-2C09	LTHQIQELTLDTPYYFK	0.0702	-2.64573
P001-2C09	LTSALDELLQATR
P001-2C09	LTTVPTQAFEYLSK	0.1417	-1.71095
P001-2C09	LVPNPGQEDADR
P001-2C09	LVPVGYGIK
P001-2C09	LVSQDNFGFDLPAVEAATK	0.01	-4.30657
P001-2C09	LVVLPFPK	0.0446	-3.13051
P001-2C09	NAIGVAR	0.0498	-3.12742
P001-2C09	NAPTPQEFR	3.1798	0.958377
P001-2C09	NFLSLNYLAEYLQPK	0.015	-2.51977
P001-2C09	NFPSPVDAAFR	3.7521	1.2754
P001-2C09	NIEVPFKPAR
P001-2C09	NIILEEGK	0.1021	-2.24648
P001-2C09	NLHQSGFSLSGAQIDDNIPR	0.042	-3.03759
P001-2C09	NNFPVLAANSFR
P001-2C09	NPLPSK	1.007	-0.277728
P001-2C09	NQFSLNLR	0.1695	-1.50298
P001-2C09	NQLEEVPSALPR	0.0455	-2.71204
P001-2C09	NVFDEAILAALEPPEPK	0.0328	-3.04854
P001-2C09	NVIVIPGSITPSHIK
P001-2C09	NVVFVIDK	0.5529	-0.635553
P001-2C09	PAFSAIR	0.7259	-0.500289
P001-2C09	PLQALLDGR	0.0043	-4.11434
P001-2C09	PYVLPSVR	0.011	-4.15144
P001-2C09	QDEEKPLHALLHGR	0.4535	-0.525054
P001-2C09	QDIAFAYQR	0.0336	-3.35879
P001-2C09	QTQTPK
P001-2C09	QVFAVQR	0.3919	-1.31289
P001-2C09	SAAPHPGDIGDFINEGLK
P001-2C09	SAATLQQEK	0.7307	-0.283828
P001-2C09	SDAAVDTSSEITTK
P001-2C09	SGSLENVPNVGVNK	0.0074	-3.26048
P001-2C09	SGYHQSASEHGLVVIAPDTSPR	0.0474	-2.54202
P001-2C09	SLAAAAGK	1.1539	0.455877
P001-2C09	SLAGSSGPGASSGTSGDHGELVVR
P001-2C09	SLAPYAQDTQEK	0.3224	-0.98192
P001-2C09	SLEEEGQELPQSADVQR
P001-2C09	SLGVGFATR
P001-2C09	SLLGAFIPR	0.0709	-2.60945
P001-2C09	SLLHLVLLGNQIER	0.0681	-2.76592
P001-2C09	SNAQGIDLNR	0.4358	-0.866245
P001-2C09	SPEQQETVLDGNLIIR	1.1838	0.0398361
P001-2C09	SQGGEPTYNVAVGR
P001-2C09	SSNLIILEEHLK	2.1735	0.713183
P001-2C09	SVEALIK
P001-2C09	TALASGGVLDASGDYR	3.6589	1.2423
P001-2C09	TASTNNIAQAR
P001-2C09	TAVTANLDIR	2.8859	0.628995
P001-2C09	TDHGAEIVYK
P001-2C09	TFHFNTVEEVHSR
P001-2C09	TGDQDSILFIR
P001-2C09	TGISDVFAK	0.0126	-3.84886
P001-2C09	TGLQEVEVK	7.4632	2.05153
P001-2C09	TGNAGSR	0.9579	0.342785
P001-2C09	TGVPGGSEISFFFLEPYR
P001-2C09	TLAESALQLLYTAK	0.0138	-4.36434
P001-2C09	TLDISNNR	0.3176	-0.96199
P001-2C09	TLEAQLTPR	1.471	0.355248
P001-2C09	TLLPVSKPEIR	0.2425	-1.56099
P001-2C09	TLVSVTK	0.0142	-4.12005
P001-2C09	TMLQIGVMPMLNER	0.9345	0.0903458
P001-2C09	TNFFGTR	0.0147	-3.87354
P001-2C09	TPAAETLSQLGQTLQSLK	0.1784	-1.6094
P001-2C09	TPAQFDADELR	0.1003	-1.30241
P001-2C09	TSDQIHFFFAK	3.4044	1.18901
P001-2C09	TSESGLPSTR
P001-2C09	TSNFNAAISLK	0.5626	-0.709638
P001-2C09	TTQETIDK	0.0526	-2.7964
P001-2C09	TVAGQDAVIVLLGTR	0.0113	-4.45476
P001-2C09	TVVAGSSDAAQK	0.0216	-3.8296
P001-2C09	TYSKPFHPK
P001-2C09	VAFSAIR	0.0869	-2.35058
P001-2C09	VAQLPLSLK	0.7961	-0.393617
P001-2C09	VDENNPEYLR
P001-2C09	VDINAPDVDVQGPDWHLK	0.0262	-3.26288
P001-2C09	VDPVNFK	2.4155	0.255936
P001-2C09	VELEDWAGNEAYAEYHFR	0.0316	-2.80544
P001-2C09	VFASGQLLK	0.0302	-3.65606
P001-2C09	VFQEPLFYEAPR	0.1511	-2.01431
P001-2C09	VFQSLPHENKPLTLSNYQTNK
P001-2C09	VFSLQWGEVK	1.1172	0.0762138
P001-2C09	VGALASLIR
P001-2C09	VGEGFEEETVDGR
P001-2C09	VGEYSLYIGR	0.0555	-2.75594
P001-2C09	VIAINEVGSSHPSLPSER	0.1017	-2.1404
P001-2C09	VIPELNGK	0.0484	-3.0543
P001-2C09	VKPTLATYLSK	0.1129	-2.16563
P001-2C09	VLALPEPSPAAPTLR
P001-2C09	VLEPTLK	9.4303	2.248
P001-2C09	VLFPGNSTQYNILEGLEK
P001-2C09	VLGDVIEVHGK	0.0755	-2.62369
P001-2C09	VLTHSELAPLR	1.4551	0.450415
P001-2C09	VNHVTLSQPK	27.8505	3.3842
P001-2C09	VNVDAVGGEALGR	0.1668	-1.84549
P001-2C09	VPAINVNDSVTK	0.0101	-4.40024
P001-2C09	VPSLVGSFIR	0.0371	-3.36835
P001-2C09	VQFELHYQEVK	0.2766	-1.17723
P001-2C09	VVDVLDSIK	0.0054	-4.63203
P001-2C09	VVEEPNAFGVNNPFLPQASR	0.174	-1.81451
P001-2C09	VVFDDTYDR
P001-2C09	VVGGLVALR	0.3808	-0.968979
P001-2C09	VVLGDQDLK	0.2386	-1.58823
P001-2C09	VVVYLQK	0.0612	-2.73396
P001-2C09	VYFAGFPR	1.0633	-0.00367758
P001-2C09	WIDNPTVDDR	0.021	-3.49305
P001-2C09	WPEPVFGR	0.027	-3.60099
P001-2C09	WYQLEK
P001-2C09	YDYEEVEAEGANK
P001-2C09	YEYQPFAGK	0.0641	-1.76082
P001-2C09	YFLHQSHEER	0.022	-1.5572
P001-2C09	YGYTHLSAGELLR
P001-2C09	YIQHTYR
P001-2C09	YISPDQLADLYK	0.0693	-2.66697
P001-2C09	YLAEVATGEK	0.0455	-3.08463
P001-2C09	YLAPSGPSGTLK
P001-2C09	YLDEDTIYHLQPSGR
P001-2C09	YLGQDYEQLR
P001-2C09	YLPFVPSR	0.1706	-0.873964
P001-2C09	YLQGSSVQLR	0.082	-2.45979
P001-2C09	YLSEVASGDNK
P001-2C09	YLTLNTESTR
P001-2C09	YPIVTPSQR	0.856	-0.100057
P001-2C09	YSLTYIYTGLSK	1.1069	0.124456
P001-2C09	YTNWIQK
P001-2C09	YTTEIIK	1.3581	0.379611
P001-2C09	YVRPGGGFVPNFQLFEK
P001-2C09	YWGVASFLQK	2.43	0.673177
P001-2C09	YYTVFDR	0.1757	-1.49334
P002-3C05	AAFFLSYEELLQR
P002-3C05	AAGVNVEPFWPGLFAK
P002-3C05	ADEGISFR	0.1463	-2.29452
P002-3C05	ADFPLSVVR	0.1921	-2.17105
P002-3C05	ADQTVLTEDEK
P002-3C05	AETSQAEK
P002-3C05	AEVDDVIQVR	0.1856	-1.49413
P002-3C05	AFGPGLQGGSAGSPAR
P002-3C05	AFLLTPR	0.3046	-1.27231
P002-3C05	AFLSSHLQDLSTIVR	0.0461	-3.02924
P002-3C05	AFYAELYHIISSNLEK
P002-3C05	AGALNSNDAFVLK	4.9986	1.80228
P002-3C05	AGGIETIANEYSDR
P002-3C05	AGQAVDDFIEK
P002-3C05	AGQLSVK	0.0814	-2.34351
P002-3C05	AIEENNNFSK
P002-3C05	ALFQDIK	0.0125	-4.22567
P002-3C05	ALGHLDLSGNR	0.6963	-0.0107767
P002-3C05	ALLAFQESK	0.1017	-2.37582
P002-3C05	ALNSIIDVYHK
P002-3C05	ALQAAYGASAPSVTSAALR	0.299	-1.02218
P002-3C05	ALQEYAAK	0.127	-1.97975
P002-3C05	ALTSELANAR	0.0882	-2.37565
P002-3C05	AMAVEDIISR	0.0965	-2.08132
P002-3C05	ANDTTFGLAAGVFTR	0.0195	-4.08938
P002-3C05	ASLYNAVTIEDVQK
P002-3C05	ATIADLILSALER	0.2829	-1.4045
P002-3C05	ATVVYQGER	5.6143	1.92802
P002-3C05	AVLHVALR	0.0501	-2.8786
P002-3C05	AVPPNNSNAAEDDLPTVELQGVVPR	0.0342	-2.71106
P002-3C05	AVTEQGAELSNEER
P002-3C05	AWFLESK
P002-3C05	AWVAWR	1.3639	0.491427
P002-3C05	AYLPVNESFGFTADLR
P002-3C05	DAGPLLISLK
P002-3C05	DAGVIAGLNVLR	0.0531	-3.33305
P002-3C05	DFADIPNLR	1.4334	0.671817
P002-3C05	DHAVDLIQK	2.1458	0.689652
P002-3C05	DIPTNSPELEETLTHTITK	2.1302	0.801348
P002-3C05	DIVEAHYR	0.0673	-2.873
P002-3C05	DLELLIQTATR	0.2892	-1.21305
P002-3C05	DLHFLEELQLGHNR	0.0825	-2.19114
P002-3C05	DNAGAATEEFIK	0.0668	-2.39878
P002-3C05	DNFTAIPEGTNGVEER
P002-3C05	DNIQGITKPAIR	0.1453	-2.13503
P002-3C05	DSTESLVQPGPK	0.0652	-2.93075
P002-3C05	DTDLDGFPDEK	0.0997	-2.31914
P002-3C05	DTGTYGFLLPER
P002-3C05	DVFFGPK	2.4383	1.04903
P002-3C05	DVVLFEK
P002-3C05	DYIFGNYIER	0.0884	-2.23058
P002-3C05	EAAENSLVAYK
P002-3C05	EAEDTQVFGDLPRPR
P002-3C05	EAEPLVDIR	0.045	-2.9268
P002-3C05	EAFAAVSK	0.0967	-2.21686
P002-3C05	EDIPSEK
P002-3C05	EDLGFSGR	0.0332	-2.9472
P002-3C05	EEAENTLQSFR	0.1893	-0.835465
P002-3C05	EEASDYLELDTIK
P002-3C05	EEINVLHGR	0.1027	-2.14145
P002-3C05	EELPEPFEHLLQR
P002-3C05	EESSPDYNPYQGVSVPLQQK
P002-3C05	EGAAHAFAQYNLDQFTPVK
P002-3C05	EGGSIPVTLTFQEATGK	0.0377	-3.2431
P002-3C05	EGYYGYTGAFR	125.91	5.13934
P002-3C05	ELGGEVFYVGPAR
P002-3C05	ELGVGIALR	0.1075	-2.25802
P002-3C05	ELLESYIDGR	3.6216	1.36399
P002-3C05	ELLHELALSVPGAR
P002-3C05	ELNELGSK	0.3776	-0.673612
P002-3C05	ELSLAGNELGDEGAR
P002-3C05	ELVDGAPLWLLK	0.0099	-4.15057
P002-3C05	EQEVVDK	0.0673	-2.62824
P002-3C05	ESLSSYWESAK	0.6756	-0.561582
P002-3C05	ETAASLLQAGYK	0.0558	-2.44448
P002-3C05	ETLLQDFR	1.9398	0.800231
P002-3C05	EVDIGIPDATGR	0.0232	-3.46087
P002-3C05	EVEPALELLEPIDQK	0.0319	-1.97979
P002-3C05	EVYELLDSPGK	0.0195	-4.33453
P002-3C05	FAGYIEK	0.0364	-3.56165
P002-3C05	FESSEEQAR
P002-3C05	FFFDVGSNK
P002-3C05	FFPLESWQIGK	0.0626	-2.41538
P002-3C05	FFVGGNWK	0.132	-2.05088
P002-3C05	FGFPAFSGISR
P002-3C05	FGSSLITVR	0.0417	-3.09517
P002-3C05	FHDFLGDSWGILFSHPR
P002-3C05	FNDEHIPDSPFVVPVASLSDDAR
P002-3C05	FQEGQEEER
P002-3C05	FQIATVTEK
P002-3C05	FSIEGSYQLEK	0.0992	-2.41924
P002-3C05	FSLDALITHVLPFEK
P002-3C05	FSVVYAK	18.1976	2.94451
P002-3C05	FTAPTSQFYHLFLHGNSLTR
P002-3C05	FVFGTTPEDILR	0.0169	-4.13407
P002-3C05	FVIGGPQGDAGLTGR
P002-3C05	GAFYLLGEAYFIQPLPAASER	0.0525	-2.97175
P002-3C05	GAYPLSIEPIGVR	4.2793	1.58575
P002-3C05	GDYDAFFEAR	0.0342	-3.31201
P002-3C05	GFQALGDAADIR	7.0935	2.50953
P002-3C05	GFSGYNTR
P002-3C05	GFSLDEATNLNGGLLR	0.085	-2.48709
P002-3C05	GFTIPEAFR	0.0168	-2.58908
P002-3C05	GGPFSDSYR	0.8525	-0.410087
P002-3C05	GLAPGQEYQVTVR	0.086	-2.88856
P002-3C05	GLEEELQFSLGSK	9.1229	1.97092
P002-3C05	GLEVTAYSPLGSSDR
P002-3C05	GLFIIDGK	0.2905	-1.49827
P002-3C05	GLQEAAEER	0.1949	-1.59099
P002-3C05	GLTSVINQK	0.2366	-1.55874
P002-3C05	GNFVSPVK
P002-3C05	GNPAVSYVR	1.6182	1.23145
P002-3C05	GPDGLTAFEATDNQAIK
P002-3C05	GPGEDFR	155.346	5.29189
P002-3C05	GPPGPPGGVVVR	0.154	-2.18881
P002-3C05	GPSYGLSR	0.0087	-3.55908
P002-3C05	GQTLVVQFTVK
P002-3C05	GSAADSEESPAIEAIHLLR
P002-3C05	GSQYWR	1.2399	0.331706
P002-3C05	GVDLVLNSLAEEK
P002-3C05	GVLFASGQNLAR
P002-3C05	GVNLPGAAVDLPAVSEK
P002-3C05	GVPIPNK	2.0688	0.964383
P002-3C05	GVTFLLR	5.1725	1.87639
P002-3C05	GVTSVSQIFHSPDLAIR	2.3925	1.22985
P002-3C05	GVVGLPGQR
P002-3C05	GYNVNDEK
P002-3C05	GYTLADNGK
P002-3C05	HFQNLGK	0.3019	-1.32967
P002-3C05	HHLGLEEPK	0.0521	-2.96202
P002-3C05	HIVTFDGQNFK	0.0616	-2.47844
P002-3C05	HLEINPDHPIVETLR
P002-3C05	HLVALSPK	1.5395	0.558892
P002-3C05	HQAQIDHYLGLANK
P002-3C05	HSWTPAR	0.3768	-0.911666
P002-3C05	HVTFNQVK
P002-3C05	HYGGLTGLNK	0.1459	-1.98336
P002-3C05	IAFSATR	1.95805	1.13255
P002-3C05	IAHVELADAGQYR	0.0257	-3.67167
P002-3C05	IALDFQR	0.0233	-4.03622
P002-3C05	IEGLQNLVNLR
P002-3C05	IEGNLIFDPNNYLPK	0.4493	-1.13161
P002-3C05	IGGIGTVPVGR	0.0152	-4.19417
P002-3C05	IGTDIQDNK
P002-3C05	IIFVVGGPGSGK
P002-3C05	IIGAVDQIQLTQAQLEER	0.034	-3.72911
P002-3C05	IIGYTPDLDPETVDDAFAR
P002-3C05	IISGDVANVFK	0.1432	-1.86397
P002-3C05	ILEVVNQIQDEER	0.1168	-2.1776
P002-3C05	INVYYNEATGGK	0.0162	-2.30807
P002-3C05	IQIQEAAK
P002-3C05	IQNILTEEPK	1.0062	-0.0855115
P002-3C05	ISVYYNEATGGK
P002-3C05	ITLLSALVETR
P002-3C05	IVGGNAAQLAQFDPR
P002-3C05	IYEENDR	0.0661	-2.31413
P002-3C05	LAAAVSNFGYDLYR	3.2533	1.53346
P002-3C05	LAAEDATNEK	0.1277	-2.24121
P002-3C05	LAATNALLNSLEFTK
P002-3C05	LADALQELR
P002-3C05	LADVYQAELR	1.7529	-0.487313
P002-3C05	LAELPADALGPLQR	0.1173	-2.36882
P002-3C05	LAEQAER	0.1106	-2.33011
P002-3C05	LAGTQPLEVLEAVQR
P002-3C05	LASTLVHLGEYQAAVDGAR
P002-3C05	LAVEALSSLDGDLAGR	0.1964	-1.67506
P002-3C05	LDNLVAILDINR
P002-3C05	LEAGDHPVELLAR	0.0974	-2.41333
P002-3C05	LEVLHK	0.1773	-1.74699
P002-3C05	LEYSNFSIR
P002-3C05	LFDQAFGLPR	0.0911	-2.62542
P002-3C05	LFIGGLSFETTEESLR
P002-3C05	LFQGQLSGLYYDGLK	0.0616	-3.11467
P002-3C05	LGAEVYHTLK	0.0664	-2.81116
P002-3C05	LGDSMANYPQGLDDK
P002-3C05	LGNQEPGGQTALK	0.8281	-0.174424
P002-3C05	LGPLVEQGR	20.8275	3.41268
P002-3C05	LGSSEVEQVQLVVDGVK	0.1653	-2.35658
P002-3C05	LHEAVFLR	0.0154	-4.92353
P002-3C05	LHQYDGSIVVIQNPAR	0.5012	-1.23184
P002-3C05	LIFPYVELDLHSYDLGIENR
P002-3C05	LKPQYLEELPGQLK	0.0117	-4.23956
P002-3C05	LLADPTGAFGK	0.0164	-3.93799
P002-3C05	LLAEPVPGIK	0.0183	-4.45781
P002-3C05	LLGLSLAGK	0.366	-0.364891
P002-3C05	LLLEYTDSSYVEK
P002-3C05	LLTVPFEK	0.0187	-4.32603
P002-3C05	LNILNNNYK	0.0841	-2.4566
P002-3C05	LPDGYEFK	0.1182	-2.40784
P002-3C05	LPNLLQLHLEHNNLEEFPFPLPK
P002-3C05	LQDAEIAR	0.082	-3.03368
P002-3C05	LQVSQQEDITK	0.0155	-4.58388
P002-3C05	LSGNVLSYTFQVK	2.9587	1.56696
P002-3C05	LSGSNPYTTVTPQIINSK
P002-3C05	LSSGLVTAALYGR	0.3321	-1.05888
P002-3C05	LSSLPFQK
P002-3C05	LTGQLFLGGSIVK	0.0893	-2.69682
P002-3C05	LTHQIQELTLDTPYYFK	0.0309	-3.81484
P002-3C05	LTSALDELLQATR
P002-3C05	LTTVPTQAFEYLSK	0.107	-2.51071
P002-3C05	LVPNPGQEDADR	0.0231	-3.64256
P002-3C05	LVPVGYGIK
P002-3C05	LVSQDNFGFDLPAVEAATK	0.0139	-4.50686
P002-3C05	LVVLPFPK	0.0663	-2.68669
P002-3C05	NAIGVAR	0.0351	-3.46515
P002-3C05	NAPTPQEFR	0.6444	-0.127357
P002-3C05	NFLSLNYLAEYLQPK
P002-3C05	NFPSPVDAAFR	2.1633	0.912383
P002-3C05	NIEVPFKPAR
P002-3C05	NIILEEGK
P002-3C05	NLHQSGFSLSGAQIDDNIPR	0.0945	-2.53786
P002-3C05	NNFPVLAANSFR
P002-3C05	NPLPSK	0.4057	-0.792105
P002-3C05	NQFSLNLR	0.1297	-1.80743
P002-3C05	NQLEEVPSALPR	0.0647	-2.65639
P002-3C05	NVFDEAILAALEPPEPK
P002-3C05	NVIVIPGSITPSHIK
P002-3C05	NVVFVIDK	0.7959	-0.327879
P002-3C05	PAFSAIR	0.1641	-1.45372
P002-3C05	PLQALLDGR
P002-3C05	PYVLPSVR	0.0087	-4.15274
P002-3C05	QDEEKPLHALLHGR	0.2136	-1.39097
P002-3C05	QDIAFAYQR
P002-3C05	QTQTPK
P002-3C05	QVFAVQR	0.1742	-1.98229
P002-3C05	SAAPHPGDIGDFINEGLK
P002-3C05	SAATLQQEK	0.5273	-0.553958
P002-3C05	SDAAVDTSSEITTK
P002-3C05	SGSLENVPNVGVNK
P002-3C05	SGYHQSASEHGLVVIAPDTSPR
P002-3C05	SLAAAAGK	0.2188	-0.98523
P002-3C05	SLAGSSGPGASSGTSGDHGELVVR	0.0068	-2.87065
P002-3C05	SLAPYAQDTQEK	1.256	0.253045
P002-3C05	SLEEEGQELPQSADVQR
P002-3C05	SLGVGFATR
P002-3C05	SLLGAFIPR	0.057	-3.41897
P002-3C05	SLLHLVLLGNQIER	0.0232	-3.73486
P002-3C05	SNAQGIDLNR	0.272	-1.3067
P002-3C05	SPEQQETVLDGNLIIR	1.5277	0.410823
P002-3C05	SQGGEPTYNVAVGR	0.0119	-3.27042
P002-3C05	SSNLIILEEHLK	1.1067	0.259976
P002-3C05	SVEALIK
P002-3C05	TALASGGVLDASGDYR	1.3893	0.406239
P002-3C05	TASTNNIAQAR
P002-3C05	TAVTANLDIR	0.638	-0.34766
P002-3C05	TDHGAEIVYK	0.0944	-2.12653
P002-3C05	TFHFNTVEEVHSR
P002-3C05	TGDQDSILFIR
P002-3C05	TGISDVFAK	0.0397	-3.25685
P002-3C05	TGLQEVEVK	4.1336	1.60544
P002-3C05	TGNAGSR	0.5027	-0.135879
P002-3C05	TGVPGGSEISFFFLEPYR
P002-3C05	TLAESALQLLYTAK
P002-3C05	TLDISNNR	0.3013	-0.788506
P002-3C05	TLEAQLTPR	1.0301	-0.0388669
P002-3C05	TLLPVSKPEIR	0.1751	-1.74675
P002-3C05	TLVSVTK	0.0259	-3.86273
P002-3C05	TMLQIGVMPMLNER	0.23	-1.57617
P002-3C05	TNFFGTR	0.0208	-3.83926
P002-3C05	TPAAETLSQLGQTLQSLK	0.1449	-1.95414
P002-3C05	TPAQFDADELR	0.0897	-1.78762
P002-3C05	TSDQIHFFFAK	2.9837	1.24713
P002-3C05	TSESGLPSTR
P002-3C05	TSNFNAAISLK	0.2045	-1.30146
P002-3C05	TTQETIDK
P002-3C05	TVAGQDAVIVLLGTR	0.0241	-3.81423
P002-3C05	TVVAGSSDAAQK	0.0106	-4.552
P002-3C05	TYSKPFHPK
P002-3C05	VAFSAIR	0.1794	-1.60931
P002-3C05	VAQLPLSLK	0.304	-0.91976
P002-3C05	VDENNPEYLR
P002-3C05	VDINAPDVDVQGPDWHLK	0.0341	-3.16823
P002-3C05	VDPVNFK	4.6979	1.33851
P002-3C05	VELEDWAGNEAYAEYHFR
P002-3C05	VFASGQLLK	0.0225	-4.07281
P002-3C05	VFQEPLFYEAPR	0.2008	-1.47798
P002-3C05	VFQSLPHENKPLTLSNYQTNK
P002-3C05	VFSLQWGEVK	0.7197	-0.203065
P002-3C05	VGALASLIR
P002-3C05	VGEGFEEETVDGR
P002-3C05	VGEYSLYIGR	0.1536	-2.18791
P002-3C05	VIAINEVGSSHPSLPSER	0.0723	-2.58563
P002-3C05	VIPELNGK	0.0489	-3.23804
P002-3C05	VKPTLATYLSK	0.0921	-2.15483
P002-3C05	VLALPEPSPAAPTLR	0.0162	-3.51587
P002-3C05	VLEPTLK	8.0523	2.27127
P002-3C05	VLFPGNSTQYNILEGLEK	0.0494	-2.99973
P002-3C05	VLGDVIEVHGK	0.122	-2.2097
P002-3C05	VLTHSELAPLR	0.7731	-0.305862
P002-3C05	VNHVTLSQPK	10.3986	2.81094
P002-3C05	VNVDAVGGEALGR	0.2689	-1.13217
P002-3C05	VPAINVNDSVTK
P002-3C05	VPSLVGSFIR	0.0399	-3.43295
P002-3C05	VQFELHYQEVK	0.1911	-1.47484
P002-3C05	VVDVLDSIK
P002-3C05	VVEEPNAFGVNNPFLPQASR	0.0968	-2.43754
P002-3C05	VVFDDTYDR	0.0228	-3.75813
P002-3C05	VVGGLVALR	0.5266	-0.695994
P002-3C05	VVLGDQDLK
P002-3C05	VVVYLQK	0.0847	-2.60031
P002-3C05	VYFAGFPR	0.7058	-0.297311
P002-3C05	WIDNPTVDDR
P002-3C05	WPEPVFGR	0.0563	-2.83213
P002-3C05	WYQLEK
P002-3C05	YDYEEVEAEGANK
P002-3C05	YEYQPFAGK
P002-3C05	YFLHQSHEER
P002-3C05	YGYTHLSAGELLR
P002-3C05	YIQHTYR
P002-3C05	YISPDQLADLYK	0.1312	-2.42388
P002-3C05	YLAEVATGEK	0.0298	-3.4345
P002-3C05	YLAPSGPSGTLK	0.0019	-5.90042
P002-3C05	YLDEDTIYHLQPSGR
P002-3C05	YLGQDYEQLR
P002-3C05	YLPFVPSR	0.241	-1.90412
P002-3C05	YLQGSSVQLR
P002-3C05	YLSEVASGDNK	0.1952	-1.49049
P002-3C05	YLTLNTESTR	0.0583	-3.07987
P002-3C05	YPIVTPSQR	0.739	-0.268245
P002-3C05	YSLTYIYTGLSK	0.8175	-0.0853787
P002-3C05	YTNWIQK
P002-3C05	YTTEIIK	0.6737	-0.0260619
P002-3C05	YVRPGGGFVPNFQLFEK
P002-3C05	YWGVASFLQK	1.7756	0.813535
P002-3C05	YYTVFDR	0.1531	-1.46377
P003-4C10	AAFFLSYEELLQR
P003-4C10	AAGVNVEPFWPGLFAK	0.0389	-3.47118
P003-4C10	ADEGISFR	0.1477	-2.49105
P003-4C10	ADFPLSVVR	0.2096	-1.44499
P003-4C10	ADQTVLTEDEK	0.0912	-3.11309
P003-4C10	AETSQAEK
P003-4C10	AEVDDVIQVR	0.7555	-0.80963
P003-4C10	AFGPGLQGGSAGSPAR
P003-4C10	AFLLTPR	0.3776	-0.927335
P003-4C10	AFLSSHLQDLSTIVR
P003-4C10	AFYAELYHIISSNLEK
P003-4C10	AGALNSNDAFVLK	16.1591	2.29309
P003-4C10	AGGIETIANEYSDR
P003-4C10	AGQAVDDFIEK	0.0361	-3.67581
P003-4C10	AGQLSVK	0.1302	-1.93432
P003-4C10	AIEENNNFSK
P003-4C10	ALFQDIK
P003-4C10	ALGHLDLSGNR	2.2971	0.591752
P003-4C10	ALLAFQESK	0.2542	-1.35402
P003-4C10	ALNSIIDVYHK	0.1157	-2.8194
P003-4C10	ALQAAYGASAPSVTSAALR	0.5391	-0.690935
P003-4C10	ALQEYAAK	0.2322	-1.50686
P003-4C10	ALTSELANAR	0.1969	-1.95501
P003-4C10	AMAVEDIISR	0.1883	-1.75478
P003-4C10	ANDTTFGLAAGVFTR
P003-4C10	ASLYNAVTIEDVQK
P003-4C10	ATIADLILSALER	0.6585	-0.682673
P003-4C10	ATVVYQGER	12.0169	2.34931
P003-4C10	AVLHVALR	0.0843	-2.91937
P003-4C10	AVPPNNSNAAEDDLPTVELQGVVPR
P003-4C10	AVTEQGAELSNEER
P003-4C10	AWFLESK
P003-4C10	AWVAWR	2.4527	0.423963
P003-4C10	AYLPVNESFGFTADLR
P003-4C10	DAGPLLISLK
P003-4C10	DAGVIAGLNVLR	0.0178	-4.20577
P003-4C10	DFADIPNLR	3.2152	0.756135
P003-4C10	DHAVDLIQK	4.2934	0.733853
P003-4C10	DIPTNSPELEETLTHTITK	3.235	1.20323
P003-4C10	DIVEAHYR
P003-4C10	DLELLIQTATR	0.3217	-1.48453
P003-4C10	DLHFLEELQLGHNR	0.1259	-2.06482
P003-4C10	DNAGAATEEFIK
P003-4C10	DNFTAIPEGTNGVEER
P003-4C10	DNIQGITKPAIR
P003-4C10	DSTESLVQPGPK	0.1996	-1.89656
P003-4C10	DTDLDGFPDEK	0.0868	-2.42165
P003-4C10	DTGTYGFLLPER
P003-4C10	DVFFGPK	8.4621	1.21157
P003-4C10	DVVLFEK	0.1845	-1.63904
P003-4C10	DYIFGNYIER	0.2355	-1.66231
P003-4C10	EAAENSLVAYK	0.6209	-0.912973
P003-4C10	EAEDTQVFGDLPRPR
P003-4C10	EAEPLVDIR	0.1275	-2.56006
P003-4C10	EAFAAVSK	0.1111	-2.04509
P003-4C10	EDIPSEK
P003-4C10	EDLGFSGR
P003-4C10	EEAENTLQSFR
P003-4C10	EEASDYLELDTIK	0.0782	-2.44407
P003-4C10	EEINVLHGR	0.0963	-2.54168
P003-4C10	EELPEPFEHLLQR
P003-4C10	EESSPDYNPYQGVSVPLQQK
P003-4C10	EGAAHAFAQYNLDQFTPVK
P003-4C10	EGGSIPVTLTFQEATGK
P003-4C10	EGYYGYTGAFR	710.008	5.721
P003-4C10	ELGGEVFYVGPAR	0.1441	-2.32311
P003-4C10	ELGVGIALR	0.6366	-0.895599
P003-4C10	ELLESYIDGR	3.2579	1.17779
P003-4C10	ELLHELALSVPGAR
P003-4C10	ELNELGSK	0.9629	-0.448278
P003-4C10	ELSLAGNELGDEGAR
P003-4C10	ELVDGAPLWLLK	0.0185	-3.65536
P003-4C10	EQEVVDK
P003-4C10	ESLSSYWESAK	1.168	0.142031
P003-4C10	ETAASLLQAGYK	0.3287	-1.50746
P003-4C10	ETLLQDFR	2.2103	0.797518
P003-4C10	EVDIGIPDATGR	0.1974	-3.18027
P003-4C10	EVEPALELLEPIDQK
P003-4C10	EVYELLDSPGK
P003-4C10	FAGYIEK
P003-4C10	FESSEEQAR
P003-4C10	FFFDVGSNK
P003-4C10	FFPLESWQIGK	0.035	-3.07401
P003-4C10	FFVGGNWK
P003-4C10	FGFPAFSGISR
P003-4C10	FGSSLITVR	0.0695	-2.74146
P003-4C10	FHDFLGDSWGILFSHPR
P003-4C10	FNDEHIPDSPFVVPVASLSDDAR	0.0334	-2.83033
P003-4C10	FQEGQEEER	0.0259	-3.13723
P003-4C10	FQIATVTEK
P003-4C10	FSIEGSYQLEK	0.1142	-2.26689
P003-4C10	FSLDALITHVLPFEK
P003-4C10	FSVVYAK	15.9506	2.57116
P003-4C10	FTAPTSQFYHLFLHGNSLTR	0.2513	-2.4844
P003-4C10	FVFGTTPEDILR	0.0081	-4.8076
P003-4C10	FVIGGPQGDAGLTGR
P003-4C10	GAFYLLGEAYFIQPLPAASER	0.3426	-1.98708
P003-4C10	GAYPLSIEPIGVR	10.0454	2.13783
P003-4C10	GDYDAFFEAR	0.0573	-3.38503
P003-4C10	GFQALGDAADIR	9.3397	1.14435
P003-4C10	GFSGYNTR
P003-4C10	GFSLDEATNLNGGLLR	0.107	-1.9532
P003-4C10	GFTIPEAFR
P003-4C10	GGPFSDSYR	0.5012	-1.17343
P003-4C10	GLAPGQEYQVTVR
P003-4C10	GLEEELQFSLGSK	16.2955	1.83309
P003-4C10	GLEVTAYSPLGSSDR
P003-4C10	GLFIIDGK	0.2696	-2.10767
P003-4C10	GLQEAAEER	1.8933	-0.441864
P003-4C10	GLTSVINQK	0.4152	-1.29292
P003-4C10	GNFVSPVK	0.1092	-2.40548
P003-4C10	GNPAVSYVR	4.5557	0.874476
P003-4C10	GPDGLTAFEATDNQAIK
P003-4C10	GPGEDFR	1154.26	5.77389
P003-4C10	GPPGPPGGVVVR	0.166	-1.85427
P003-4C10	GPSYGLSR
P003-4C10	GQTLVVQFTVK	1.8385	0.19219
P003-4C10	GSAADSEESPAIEAIHLLR
P003-4C10	GSQYWR	2.3728	0.753816
P003-4C10	GVDLVLNSLAEEK
P003-4C10	GVLFASGQNLAR
P003-4C10	GVNLPGAAVDLPAVSEK
P003-4C10	GVPIPNK	4.652	1.05221
P003-4C10	GVTFLLR	15.981	2.84087
P003-4C10	GVTSVSQIFHSPDLAIR	10.0395	1.74083
P003-4C10	GVVGLPGQR	0.1264	-2.20025
P003-4C10	GYNVNDEK
P003-4C10	GYTLADNGK
P003-4C10	HFQNLGK	0.0857	-2.00217
P003-4C10	HHLGLEEPK	0.3328	-1.75891
P003-4C10	HIVTFDGQNFK	0.064	-3.17415
P003-4C10	HLEINPDHPIVETLR
P003-4C10	HLVALSPK	1.2531	0.338407
P003-4C10	HQAQIDHYLGLANK
P003-4C10	HSWTPAR	0.4386	-0.760399
P003-4C10	HVTFNQVK	0.3921	-1.47578
P003-4C10	HYGGLTGLNK	0.3498	-1.7114
P003-4C10	IAFSATR	7.02215	1.16243
P003-4C10	IAHVELADAGQYR	0.0762	-2.76689
P003-4C10	IALDFQR	0.0496	-3.27272
P003-4C10	IEGLQNLVNLR
P003-4C10	IEGNLIFDPNNYLPK	0.3695	-1.03253
P003-4C10	IGGIGTVPVGR	0.1071	-2.59301
P003-4C10	IGTDIQDNK
P003-4C10	IIFVVGGPGSGK	0.0241	-4.65246
P003-4C10	IIGAVDQIQLTQAQLEER
P003-4C10	IIGYTPDLDPETVDDAFAR
P003-4C10	IISGDVANVFK	0.1566	-2.27043
P003-4C10	ILEVVNQIQDEER	0.2636	-1.53561
P003-4C10	INVYYNEATGGK
P003-4C10	IQIQEAAK
P003-4C10	IQNILTEEPK	1.4593	0.0384236
P003-4C10	ISVYYNEATGGK	0.012	-4.16721
P003-4C10	ITLLSALVETR	0.0494	-3.35107
P003-4C10	IVGGNAAQLAQFDPR	0.0681	-3.27341
P003-4C10	IYEENDR	0.7194	-1.32294
P003-4C10	LAAAVSNFGYDLYR	15.3552	2.06781
P003-4C10	LAAEDATNEK
P003-4C10	LAATNALLNSLEFTK
P003-4C10	LADALQELR	0.0573	-2.69185
P003-4C10	LADVYQAELR	1.2265	-1.15552
P003-4C10	LAELPADALGPLQR	0.2019	-1.28378
P003-4C10	LAEQAER	0.1552	-2.4655
P003-4C10	LAGTQPLEVLEAVQR
P003-4C10	LASTLVHLGEYQAAVDGAR
P003-4C10	LAVEALSSLDGDLAGR
P003-4C10	LDNLVAILDINR
P003-4C10	LEAGDHPVELLAR	0.2107	-2.06057
P003-4C10	LEVLHK
P003-4C10	LEYSNFSIR
P003-4C10	LFDQAFGLPR	0.4988	-0.862348
P003-4C10	LFIGGLSFETTEESLR
P003-4C10	LFQGQLSGLYYDGLK	0.1081	-2.49906
P003-4C10	LGAEVYHTLK	0.075	-2.9273
P003-4C10	LGDSMANYPQGLDDK	0.3953	-1.46118
P003-4C10	LGNQEPGGQTALK	1.4536	0.233425
P003-4C10	LGPLVEQGR	179.069	3.91387
P003-4C10	LGSSEVEQVQLVVDGVK	0.4216	-1.62871
P003-4C10	LHEAVFLR	0.017	-3.89165
P003-4C10	LHQYDGSIVVIQNPAR	1.1098	-0.0905973
P003-4C10	LIFPYVELDLHSYDLGIENR
P003-4C10	LKPQYLEELPGQLK
P003-4C10	LLADPTGAFGK	0.0665	-3.10249
P003-4C10	LLAEPVPGIK	0.0107	-4.57279
P003-4C10	LLGLSLAGK	2.1976	-0.0789229
P003-4C10	LLLEYTDSSYVEK
P003-4C10	LLTVPFEK
P003-4C10	LNILNNNYK
P003-4C10	LPDGYEFK	0.1042	-2.73284
P003-4C10	LPNLLQLHLEHNNLEEFPFPLPK
P003-4C10	LQDAEIAR	0.0579	-3.3126
P003-4C10	LQVSQQEDITK
P003-4C10	LSGNVLSYTFQVK	7.7398	1.44693
P003-4C10	LSGSNPYTTVTPQIINSK
P003-4C10	LSSGLVTAALYGR	0.6928	-0.615723
P003-4C10	LSSLPFQK	0.2013	-2.01347
P003-4C10	LTGQLFLGGSIVK	0.0825	-2.9136
P003-4C10	LTHQIQELTLDTPYYFK	0.0692	-2.90195
P003-4C10	LTSALDELLQATR
P003-4C10	LTTVPTQAFEYLSK	0.283	-1.39854
P003-4C10	LVPNPGQEDADR
P003-4C10	LVPVGYGIK
P003-4C10	LVSQDNFGFDLPAVEAATK
P003-4C10	LVVLPFPK	0.0895	-2.57412
P003-4C10	NAIGVAR
P003-4C10	NAPTPQEFR	4.4489	0.587685
P003-4C10	NFLSLNYLAEYLQPK
P003-4C10	NFPSPVDAAFR	6.2436	1.6929
P003-4C10	NIEVPFKPAR
P003-4C10	NIILEEGK
P003-4C10	NLHQSGFSLSGAQIDDNIPR
P003-4C10	NNFPVLAANSFR
P003-4C10	NPLPSK	0.9462	-1.11287
P003-4C10	NQFSLNLR	0.2229	-1.72538
P003-4C10	NQLEEVPSALPR	0.1327	-2.66452
P003-4C10	NVFDEAILAALEPPEPK
P003-4C10	NVIVIPGSITPSHIK
P003-4C10	NVVFVIDK	1.0104	0.103604
P003-4C10	PAFSAIR	0.7738	-1.06901
P003-4C10	PLQALLDGR	0.0061	-4.38808
P003-4C10	PYVLPSVR	0.078	-3.93168
P003-4C10	QDEEKPLHALLHGR
P003-4C10	QDIAFAYQR	0.0937	-2.63471
P003-4C10	QTQTPK
P003-4C10	QVFAVQR	0.1472	-2.374
P003-4C10	SAAPHPGDIGDFINEGLK	0.0704	-1.99656
P003-4C10	SAATLQQEK	0.906	-0.546682
P003-4C10	SDAAVDTSSEITTK
P003-4C10	SGSLENVPNVGVNK
P003-4C10	SGYHQSASEHGLVVIAPDTSPR	0.1507	-2.6558
P003-4C10	SLAAAAGK
P003-4C10	SLAGSSGPGASSGTSGDHGELVVR
P003-4C10	SLAPYAQDTQEK	1.4241	0.342523
P003-4C10	SLEEEGQELPQSADVQR
P003-4C10	SLGVGFATR	0.154	-2.54268
P003-4C10	SLLGAFIPR	0.111	-2.50093
P003-4C10	SLLHLVLLGNQIER	0.0503	-3.01877
P003-4C10	SNAQGIDLNR	0.707	-0.651875
P003-4C10	SPEQQETVLDGNLIIR	1.3491	0.298276
P003-4C10	SQGGEPTYNVAVGR
P003-4C10	SSNLIILEEHLK	2.2644	0.459566
P003-4C10	SVEALIK
P003-4C10	TALASGGVLDASGDYR	6.1301	1.10324
P003-4C10	TASTNNIAQAR
P003-4C10	TAVTANLDIR	3.5421	0.276518
P003-4C10	TDHGAEIVYK
P003-4C10	TFHFNTVEEVHSR	0.0514	-3.4921
P003-4C10	TGDQDSILFIR	0.0963	-1.64504
P003-4C10	TGISDVFAK
P003-4C10	TGLQEVEVK	12.4076	1.82858
P003-4C10	TGNAGSR
P003-4C10	TGVPGGSEISFFFLEPYR	0.0218	-3.83933
P003-4C10	TLAESALQLLYTAK	0.0119	-4.55346
P003-4C10	TLDISNNR	0.7875	-0.860982
P003-4C10	TLEAQLTPR	1.8091	0.305278
P003-4C10	TLLPVSKPEIR	0.2035	-1.46218
P003-4C10	TLVSVTK	0.0447	-3.57119
P003-4C10	TMLQIGVMPMLNER	0.5964	-0.953622
P003-4C10	TNFFGTR	0.0254	-4.58495
P003-4C10	TPAAETLSQLGQTLQSLK	0.3693	-1.55257
P003-4C10	TPAQFDADELR
P003-4C10	TSDQIHFFFAK	4.5874	1.43371
P003-4C10	TSESGLPSTR	0.0229	-3.73393
P003-4C10	TSNFNAAISLK	0.5011	-0.840927
P003-4C10	TTQETIDK
P003-4C10	TVAGQDAVIVLLGTR	0.0245	-4.12438
P003-4C10	TVVAGSSDAAQK
P003-4C10	TYSKPFHPK	0.0674	-3.14563
P003-4C10	VAFSAIR	0.162	-2.07637
P003-4C10	VAQLPLSLK	2.2286	-0.118275
P003-4C10	VDENNPEYLR
P003-4C10	VDINAPDVDVQGPDWHLK
P003-4C10	VDPVNFK	4.4574	-0.495022
P003-4C10	VELEDWAGNEAYAEYHFR	0.0908	-2.92219
P003-4C10	VFASGQLLK
P003-4C10	VFQEPLFYEAPR	0.1868	-1.92431
P003-4C10	VFQSLPHENKPLTLSNYQTNK	0.0729	-2.39503
P003-4C10	VFSLQWGEVK	1.2101	0.151866
P003-4C10	VGALASLIR
P003-4C10	VGEGFEEETVDGR	0.0124	-4.73837
P003-4C10	VGEYSLYIGR	0.1039	-2.55176
P003-4C10	VIAINEVGSSHPSLPSER	0.1993	-2.08058
P003-4C10	VIPELNGK
P003-4C10	VKPTLATYLSK
P003-4C10	VLALPEPSPAAPTLR
P003-4C10	VLEPTLK	18.6792	2.66133
P003-4C10	VLFPGNSTQYNILEGLEK
P003-4C10	VLGDVIEVHGK	0.3727	-1.50721
P003-4C10	VLTHSELAPLR	2.9883	0.481529
P003-4C10	VNHVTLSQPK	75.0372	3.26214
P003-4C10	VNVDAVGGEALGR
P003-4C10	VPAINVNDSVTK
P003-4C10	VPSLVGSFIR	0.0376	-3.80333
P003-4C10	VQFELHYQEVK	0.3843	-1.01117
P003-4C10	VVDVLDSIK
P003-4C10	VVEEPNAFGVNNPFLPQASR	0.1231	-2.60225
P003-4C10	VVFDDTYDR
P003-4C10	VVGGLVALR	0.4976	-0.568338
P003-4C10	VVLGDQDLK	0.3155	-1.23089
P003-4C10	VVVYLQK	0.0678	-3.17195
P003-4C10	VYFAGFPR	1.1398	-0.258048
P003-4C10	WIDNPTVDDR	0.062	-3.57944
P003-4C10	WPEPVFGR	0.0769	-3.15719
P003-4C10	WYQLEK
P003-4C10	YDYEEVEAEGANK	0.0757	-2.29361
P003-4C10	YEYQPFAGK
P003-4C10	YFLHQSHEER
P003-4C10	YGYTHLSAGELLR
P003-4C10	YIQHTYR
P003-4C10	YISPDQLADLYK	0.1475	-2.25439
P003-4C10	YLAEVATGEK	0.0685	-3.34031
P003-4C10	YLAPSGPSGTLK
P003-4C10	YLDEDTIYHLQPSGR
P003-4C10	YLGQDYEQLR
P003-4C10	YLPFVPSR	0.1919	-2.11332
P003-4C10	YLQGSSVQLR	0.0895	-2.79577
P003-4C10	YLSEVASGDNK
P003-4C10	YLTLNTESTR	0.0335	-3.39532
P003-4C10	YPIVTPSQR	2.4777	0.306166
P003-4C10	YSLTYIYTGLSK	2.1848	0.698945
P003-4C10	YTNWIQK	1.2804	-0.504582
P003-4C10	YTTEIIK	1.8086	0.0917616
P003-4C10	YVRPGGGFVPNFQLFEK
P003-4C10	YWGVASFLQK	5.4156	1.36514
P003-4C10	YYTVFDR	0.6781	-0.90684
P003-4C12	AAFFLSYEELLQR	0.0309	-3.70033
P003-4C12	AAGVNVEPFWPGLFAK
P003-4C12	ADEGISFR	0.109	-2.79489
P003-4C12	ADFPLSVVR	0.3788	-0.85318
P003-4C12	ADQTVLTEDEK	0.3222	-1.85097
P003-4C12	AETSQAEK
P003-4C12	AEVDDVIQVR	0.8436	-0.699331
P003-4C12	AFGPGLQGGSAGSPAR	0.0134	-3.36783
P003-4C12	AFLLTPR	0.1816	-1.65936
P003-4C12	AFLSSHLQDLSTIVR	0.1553	-2.4123
P003-4C12	AFYAELYHIISSNLEK
P003-4C12	AGALNSNDAFVLK	24.3103	2.70151
P003-4C12	AGGIETIANEYSDR
P003-4C12	AGQAVDDFIEK
P003-4C12	AGQLSVK	0.1788	-1.61712
P003-4C12	AIEENNNFSK	0.0704	-3.05994
P003-4C12	ALFQDIK	0.009	-4.82565
P003-4C12	ALGHLDLSGNR	2.5837	0.709327
P003-4C12	ALLAFQESK	0.0985	-2.30208
P003-4C12	ALNSIIDVYHK	0.1284	-2.71525
P003-4C12	ALQAAYGASAPSVTSAALR	0.2221	-1.57771
P003-4C12	ALQEYAAK	0.1838	-1.74062
P003-4C12	ALTSELANAR	0.1384	-2.30756
P003-4C12	AMAVEDIISR	0.1693	-1.86114
P003-4C12	ANDTTFGLAAGVFTR
P003-4C12	ASLYNAVTIEDVQK
P003-4C12	ATIADLILSALER	0.6053	-0.766913
P003-4C12	ATVVYQGER	13.1456	2.43909
P003-4C12	AVLHVALR	0.1065	-2.68561
P003-4C12	AVPPNNSNAAEDDLPTVELQGVVPR
P003-4C12	AVTEQGAELSNEER	0.4297	-1.33549
P003-4C12	AWFLESK
P003-4C12	AWVAWR	3.3529	0.736599
P003-4C12	AYLPVNESFGFTADLR
P003-4C12	DAGPLLISLK	0.0943	-2.88301
P003-4C12	DAGVIAGLNVLR
P003-4C12	DFADIPNLR	4.0653	0.990733
P003-4C12	DHAVDLIQK	5.4639	0.974937
P003-4C12	DIPTNSPELEETLTHTITK	2.3049	0.864236
P003-4C12	DIVEAHYR
P003-4C12	DLELLIQTATR	0.2494	-1.73909
P003-4C12	DLHFLEELQLGHNR	0.214	-1.53433
P003-4C12	DNAGAATEEFIK
P003-4C12	DNFTAIPEGTNGVEER
P003-4C12	DNIQGITKPAIR
P003-4C12	DSTESLVQPGPK
P003-4C12	DTDLDGFPDEK	0.0725	-2.60167
P003-4C12	DTGTYGFLLPER	0.088	-2.32037
P003-4C12	DVFFGPK	21.2312	2.13145
P003-4C12	DVVLFEK	0.1104	-2.15258
P003-4C12	DYIFGNYIER	0.193	-1.86133
P003-4C12	EAAENSLVAYK
P003-4C12	EAEDTQVFGDLPRPR
P003-4C12	EAEPLVDIR	0.2058	-2.08127
P003-4C12	EAFAAVSK	0.1645	-1.65261
P003-4C12	EDIPSEK
P003-4C12	EDLGFSGR
P003-4C12	EEAENTLQSFR
P003-4C12	EEASDYLELDTIK	0.0282	-3.46402
P003-4C12	EEINVLHGR	0.0776	-2.75758
P003-4C12	EELPEPFEHLLQR
P003-4C12	EESSPDYNPYQGVSVPLQQK
P003-4C12	EGAAHAFAQYNLDQFTPVK
P003-4C12	EGGSIPVTLTFQEATGK
P003-4C12	EGYYGYTGAFR	1103.69	6.16213
P003-4C12	ELGGEVFYVGPAR	0.3025	-1.58154
P003-4C12	ELGVGIALR	0.4235	-1.30319
P003-4C12	ELLESYIDGR	4.2721	1.44882
P003-4C12	ELLHELALSVPGAR
P003-4C12	ELNELGSK	1.4283	-0.0539869
P003-4C12	ELSLAGNELGDEGAR	0.016	-4.60081
P003-4C12	ELVDGAPLWLLK	0.0119	-4.09659
P003-4C12	EQEVVDK	0.1183	-2.89632
P003-4C12	ESLSSYWESAK	0.4607	-0.78827
P003-4C12	ETAASLLQAGYK	0.1808	-2.10522
P003-4C12	ETLLQDFR	3.4761	1.2503
P003-4C12	EVDIGIPDATGR	0.2522	-2.93528
P003-4C12	EVEPALELLEPIDQK
P003-4C12	EVYELLDSPGK
P003-4C12	FAGYIEK
P003-4C12	FESSEEQAR
P003-4C12	FFFDVGSNK	0.0143	-3.59997
P003-4C12	FFPLESWQIGK	0.035	-3.07401
P003-4C12	FFVGGNWK
P003-4C12	FGFPAFSGISR
P003-4C12	FGSSLITVR	0.0379	-3.34783
P003-4C12	FHDFLGDSWGILFSHPR	0.0084	-5.07789
P003-4C12	FNDEHIPDSPFVVPVASLSDDAR
P003-4C12	FQEGQEEER	0.0468	-2.54559
P003-4C12	FQIATVTEK
P003-4C12	FSIEGSYQLEK	0.1594	-1.93342
P003-4C12	FSLDALITHVLPFEK
P003-4C12	FSVVYAK	17.0987	2.64067
P003-4C12	FTAPTSQFYHLFLHGNSLTR	0.8571	-1.25749
P003-4C12	FVFGTTPEDILR	0.009	-4.70224
P003-4C12	FVIGGPQGDAGLTGR
P003-4C12	GAFYLLGEAYFIQPLPAASER	0.3361	-2.00623
P003-4C12	GAYPLSIEPIGVR	10.6239	2.19382
P003-4C12	GDYDAFFEAR	0.1354	-2.5251
P003-4C12	GFQALGDAADIR	10.5993	1.27087
P003-4C12	GFSGYNTR
P003-4C12	GFSLDEATNLNGGLLR	0.0633	-2.47814
P003-4C12	GFTIPEAFR
P003-4C12	GGPFSDSYR	0.3407	-1.55943
P003-4C12	GLAPGQEYQVTVR	0.1007	-2.63814
P003-4C12	GLEEELQFSLGSK	26.4446	2.31725
P003-4C12	GLEVTAYSPLGSSDR	0.063	-3.15426
P003-4C12	GLFIIDGK	0.331	-1.90249
P003-4C12	GLQEAAEER	4.8275	0.494143
P003-4C12	GLTSVINQK	0.6013	-0.922586
P003-4C12	GNFVSPVK	0.1628	-2.00614
P003-4C12	GNPAVSYVR	5.0307	0.973656
P003-4C12	GPDGLTAFEATDNQAIK
P003-4C12	GPGEDFR	2537.37	6.56156
P003-4C12	GPPGPPGGVVVR	0.3308	-1.16475
P003-4C12	GPSYGLSR
P003-4C12	GQTLVVQFTVK	2.423	0.468247
P003-4C12	GSAADSEESPAIEAIHLLR
P003-4C12	GSQYWR	4.4814	1.38968
P003-4C12	GVDLVLNSLAEEK
P003-4C12	GVLFASGQNLAR
P003-4C12	GVNLPGAAVDLPAVSEK
P003-4C12	GVPIPNK	6.9565	1.45459
P003-4C12	GVTFLLR	16.8008	2.89089
P003-4C12	GVTSVSQIFHSPDLAIR	16.6121	2.24443
P003-4C12	GVVGLPGQR
P003-4C12	GYNVNDEK
P003-4C12	GYTLADNGK
P003-4C12	HFQNLGK	0.1299	-1.58626
P003-4C12	HHLGLEEPK	0.3124	-1.82217
P003-4C12	HIVTFDGQNFK	0.1161	-2.57858
P003-4C12	HLEINPDHPIVETLR	0.0301	-3.58974
P003-4C12	HLVALSPK	1.7279	0.659694
P003-4C12	HQAQIDHYLGLANK
P003-4C12	HSWTPAR	0.3237	-1.06417
P003-4C12	HVTFNQVK	0.9797	-0.560049
P003-4C12	HYGGLTGLNK	0.2467	-2.06059
P003-4C12	IAFSATR	8.4146	1.34333
P003-4C12	IAHVELADAGQYR
P003-4C12	IALDFQR	0.0505	-3.25474
P003-4C12	IEGLQNLVNLR
P003-4C12	IEGNLIFDPNNYLPK	0.2185	-1.5579
P003-4C12	IGGIGTVPVGR	0.0152	-4.54547
P003-4C12	IGTDIQDNK
P003-4C12	IIFVVGGPGSGK	0.0518	-3.88728
P003-4C12	IIGAVDQIQLTQAQLEER
P003-4C12	IIGYTPDLDPETVDDAFAR
P003-4C12	IISGDVANVFK	0.3351	-1.50969
P003-4C12	ILEVVNQIQDEER	0.4804	-0.935424
P003-4C12	INVYYNEATGGK
P003-4C12	IQIQEAAK
P003-4C12	IQNILTEEPK
P003-4C12	ISVYYNEATGGK	0.0093	-4.4221
P003-4C12	ITLLSALVETR	0.0892	-2.76014
P003-4C12	IVGGNAAQLAQFDPR
P003-4C12	IYEENDR	1.4072	-0.651998
P003-4C12	LAAAVSNFGYDLYR	34.1613	2.86745
P003-4C12	LAAEDATNEK
P003-4C12	LAATNALLNSLEFTK
P003-4C12	LADALQELR
P003-4C12	LADVYQAELR	1.4223	-1.00741
P003-4C12	LAELPADALGPLQR	0.1302	-1.72248
P003-4C12	LAEQAER	0.1579	-2.44825
P003-4C12	LAGTQPLEVLEAVQR
P003-4C12	LASTLVHLGEYQAAVDGAR
P003-4C12	LAVEALSSLDGDLAGR
P003-4C12	LDNLVAILDINR	0.0321	-3.56189
P003-4C12	LEAGDHPVELLAR	0.2941	-1.72709
P003-4C12	LEVLHK
P003-4C12	LEYSNFSIR
P003-4C12	LFDQAFGLPR
P003-4C12	LFIGGLSFETTEESLR
P003-4C12	LFQGQLSGLYYDGLK	0.2486	-1.66627
P003-4C12	LGAEVYHTLK	0.0956	-2.68462
P003-4C12	LGDSMANYPQGLDDK
P003-4C12	LGNQEPGGQTALK	1.6306	0.34833
P003-4C12	LGPLVEQGR	354.52	4.59686
P003-4C12	LGSSEVEQVQLVVDGVK	0.1542	-2.63452
P003-4C12	LHEAVFLR	0.0149	-4.0235
P003-4C12	LHQYDGSIVVIQNPAR	1.6601	0.312101
P003-4C12	LIFPYVELDLHSYDLGIENR
P003-4C12	LKPQYLEELPGQLK
P003-4C12	LLADPTGAFGK
P003-4C12	LLAEPVPGIK	0.013	-4.37809
P003-4C12	LLGLSLAGK	3.695	0.440692
P003-4C12	LLLEYTDSSYVEK
P003-4C12	LLTVPFEK	0.0086	-4.61587
P003-4C12	LNILNNNYK
P003-4C12	LPDGYEFK	0.1327	-2.49106
P003-4C12	LPNLLQLHLEHNNLEEFPFPLPK
P003-4C12	LQDAEIAR	0.0655	-3.18927
P003-4C12	LQVSQQEDITK	0.0398	-3.59228
P003-4C12	LSGNVLSYTFQVK	10.2486	1.7277
P003-4C12	LSGSNPYTTVTPQIINSK	0.276	-1.6166
P003-4C12	LSSGLVTAALYGR	0.8843	-0.371668
P003-4C12	LSSLPFQK	0.2589	-1.76182
P003-4C12	LTGQLFLGGSIVK	0.0983	-2.73838
P003-4C12	LTHQIQELTLDTPYYFK	0.0827	-2.72373
P003-4C12	LTSALDELLQATR
P003-4C12	LTTVPTQAFEYLSK	0.4579	-0.917338
P003-4C12	LVPNPGQEDADR
P003-4C12	LVPVGYGIK
P003-4C12	LVSQDNFGFDLPAVEAATK	0.012	-4.40134
P003-4C12	LVVLPFPK	0.1431	-2.10482
P003-4C12	NAIGVAR	0.143	-2.51883
P003-4C12	NAPTPQEFR	10.0025	1.39786
P003-4C12	NFLSLNYLAEYLQPK	0.0355	-2.65148
P003-4C12	NFPSPVDAAFR	7.428	1.8666
P003-4C12	NIEVPFKPAR
P003-4C12	NIILEEGK	0.0572	-3.25981
P003-4C12	NLHQSGFSLSGAQIDDNIPR	0.0546	-2.74531
P003-4C12	NNFPVLAANSFR
P003-4C12	NPLPSK	1.4727	-0.670473
P003-4C12	NQFSLNLR	0.2031	-1.81841
P003-4C12	NQLEEVPSALPR
P003-4C12	NVFDEAILAALEPPEPK	0.0346	-3.48367
P003-4C12	NVIVIPGSITPSHIK
P003-4C12	NVVFVIDK	0.7302	-0.221179
P003-4C12	PAFSAIR	1.3231	-0.532587
P003-4C12	PLQALLDGR	0.0098	-3.91399
P003-4C12	PYVLPSVR	0.0981	-3.7024
P003-4C12	QDEEKPLHALLHGR	0.5494	-0.932943
P003-4C12	QDIAFAYQR	0.0166	-4.3654
P003-4C12	QTQTPK
P003-4C12	QVFAVQR	0.0763	-3.03112
P003-4C12	SAAPHPGDIGDFINEGLK	0.1666	-1.13516
P003-4C12	SAATLQQEK	1.556	-0.00584738
P003-4C12	SDAAVDTSSEITTK
P003-4C12	SGSLENVPNVGVNK
P003-4C12	SGYHQSASEHGLVVIAPDTSPR	0.2857	-2.01615
P003-4C12	SLAAAAGK
P003-4C12	SLAGSSGPGASSGTSGDHGELVVR
P003-4C12	SLAPYAQDTQEK	1.651	0.490364
P003-4C12	SLEEEGQELPQSADVQR
P003-4C12	SLGVGFATR	0.1487	-2.5777
P003-4C12	SLLGAFIPR	0.2271	-1.78507
P003-4C12	SLLHLVLLGNQIER	0.0571	-2.89197
P003-4C12	SNAQGIDLNR	1.4655	0.0770459
P003-4C12	SPEQQETVLDGNLIIR	1.7231	0.542963
P003-4C12	SQGGEPTYNVAVGR
P003-4C12	SSNLIILEEHLK	2.6164	0.604056
P003-4C12	SVEALIK
P003-4C12	TALASGGVLDASGDYR	10.2223	1.61461
P003-4C12	TASTNNIAQAR
P003-4C12	TAVTANLDIR	8.5691	1.15996
P003-4C12	TDHGAEIVYK
P003-4C12	TFHFNTVEEVHSR
P003-4C12	TGDQDSILFIR	0.0416	-2.48441
P003-4C12	TGISDVFAK
P003-4C12	TGLQEVEVK	17.177	2.15384
P003-4C12	TGNAGSR
P003-4C12	TGVPGGSEISFFFLEPYR	0.0414	-3.19796
P003-4C12	TLAESALQLLYTAK
P003-4C12	TLDISNNR	1.5	-0.216624
P003-4C12	TLEAQLTPR	2.7274	0.715797
P003-4C12	TLLPVSKPEIR	0.2155	-1.40489
P003-4C12	TLVSVTK	0.0341	-3.84187
P003-4C12	TMLQIGVMPMLNER	0.7314	-0.749573
P003-4C12	TNFFGTR
P003-4C12	TPAAETLSQLGQTLQSLK	0.6293	-1.01957
P003-4C12	TPAQFDADELR
P003-4C12	TSDQIHFFFAK	5.911	1.68721
P003-4C12	TSESGLPSTR	0.0237	-3.6996
P003-4C12	TSNFNAAISLK	0.5474	-0.752553
P003-4C12	TTQETIDK	0.075	-3.18992
P003-4C12	TVAGQDAVIVLLGTR	0.0113	-4.89825
P003-4C12	TVVAGSSDAAQK
P003-4C12	TYSKPFHPK
P003-4C12	VAFSAIR	0.2857	-1.50903
P003-4C12	VAQLPLSLK	3.4384	0.315357
P003-4C12	VDENNPEYLR
P003-4C12	VDINAPDVDVQGPDWHLK	0.1343	-2.71959
P003-4C12	VDPVNFK	2.6226	-1.02542
P003-4C12	VELEDWAGNEAYAEYHFR
P003-4C12	VFASGQLLK
P003-4C12	VFQEPLFYEAPR	0.3042	-1.43666
P003-4C12	VFQSLPHENKPLTLSNYQTNK	0.07	-2.43562
P003-4C12	VFSLQWGEVK	1.454	0.335481
P003-4C12	VGALASLIR
P003-4C12	VGEGFEEETVDGR
P003-4C12	VGEYSLYIGR	0.1314	-2.31695
P003-4C12	VIAINEVGSSHPSLPSER	0.3425	-1.53912
P003-4C12	VIPELNGK	0.0304	-3.92783
P003-4C12	VKPTLATYLSK	0.1565	-2.04629
P003-4C12	VLALPEPSPAAPTLR
P003-4C12	VLEPTLK	18.8544	2.67066
P003-4C12	VLFPGNSTQYNILEGLEK
P003-4C12	VLGDVIEVHGK	0.0976	-2.84711
P003-4C12	VLTHSELAPLR	7.2226	1.36404
P003-4C12	VNHVTLSQPK	137.034	3.86439
P003-4C12	VNVDAVGGEALGR
P003-4C12	VPAINVNDSVTK
P003-4C12	VPSLVGSFIR	0.0742	-3.12357
P003-4C12	VQFELHYQEVK	0.2738	-1.35019
P003-4C12	VVDVLDSIK	0.0404	-4.32352
P003-4C12	VVEEPNAFGVNNPFLPQASR	0.3191	-1.64975
P003-4C12	VVFDDTYDR	0.0922	-2.86462
P003-4C12	VVGGLVALR	0.3484	-0.924783
P003-4C12	VVLGDQDLK	0.513	-0.744775
P003-4C12	VVVYLQK	0.0775	-3.03824
P003-4C12	VYFAGFPR	1.505	0.0198919
P003-4C12	WIDNPTVDDR
P003-4C12	WPEPVFGR	0.0357	-3.92454
P003-4C12	WYQLEK
P003-4C12	YDYEEVEAEGANK
P003-4C12	YEYQPFAGK
P003-4C12	YFLHQSHEER
P003-4C12	YGYTHLSAGELLR
P003-4C12	YIQHTYR
P003-4C12	YISPDQLADLYK	0.1241	-2.42713
P003-4C12	YLAEVATGEK
P003-4C12	YLAPSGPSGTLK
P003-4C12	YLDEDTIYHLQPSGR
P003-4C12	YLGQDYEQLR
P003-4C12	YLPFVPSR	0.206	-2.04242
P003-4C12	YLQGSSVQLR	0.1864	-2.06212
P003-4C12	YLSEVASGDNK	0.2576	-1.19647
P003-4C12	YLTLNTESTR	0.0548	-2.90318
P003-4C12	YPIVTPSQR	3.1744	0.553954
P003-4C12	YSLTYIYTGLSK	2.7255	0.920072
P003-4C12	YTNWIQK	3.4099	0.474928
P003-4C12	YTTEIIK	2.6744	0.482934
P003-4C12	YVRPGGGFVPNFQLFEK
P003-4C12	YWGVASFLQK	7.7464	1.72308
P003-4C12	YYTVFDR
P005-6C01	AAFFLSYEELLQR	0.019	-4.00482
P005-6C01	AAGVNVEPFWPGLFAK	0.0057	-4.94686
P005-6C01	ADEGISFR
P005-6C01	ADFPLSVVR
P005-6C01	ADQTVLTEDEK
P005-6C01	AETSQAEK
P005-6C01	AEVDDVIQVR	0.2307	-1.2766
P005-6C01	AFGPGLQGGSAGSPAR
P005-6C01	AFLLTPR	0.1565	-1.93825
P005-6C01	AFLSSHLQDLSTIVR	0.0507	-2.93412
P005-6C01	AFYAELYHIISSNLEK
P005-6C01	AGALNSNDAFVLK	5.4124	1.88182
P005-6C01	AGGIETIANEYSDR
P005-6C01	AGQAVDDFIEK
P005-6C01	AGQLSVK	0.0475	-2.88216
P005-6C01	AIEENNNFSK
P005-6C01	ALFQDIK
P005-6C01	ALGHLDLSGNR	0.5053	-0.331405
P005-6C01	ALLAFQESK
P005-6C01	ALNSIIDVYHK
P005-6C01	ALQAAYGASAPSVTSAALR
P005-6C01	ALQEYAAK	0.0682	-2.60149
P005-6C01	ALTSELANAR
P005-6C01	AMAVEDIISR	0.0588	-2.57672
P005-6C01	ANDTTFGLAAGVFTR
P005-6C01	ASLYNAVTIEDVQK
P005-6C01	ATIADLILSALER	0.4852	-0.865031
P005-6C01	ATVVYQGER	4.5291	1.71322
P005-6C01	AVLHVALR
P005-6C01	AVPPNNSNAAEDDLPTVELQGVVPR
P005-6C01	AVTEQGAELSNEER
P005-6C01	AWFLESK
P005-6C01	AWVAWR	0.7528	-0.102877
P005-6C01	AYLPVNESFGFTADLR
P005-6C01	DAGPLLISLK
P005-6C01	DAGVIAGLNVLR
P005-6C01	DFADIPNLR	1.2541	0.538186
P005-6C01	DHAVDLIQK	1.3128	0.198301
P005-6C01	DIPTNSPELEETLTHTITK	1.8425	0.656256
P005-6C01	DIVEAHYR
P005-6C01	DLELLIQTATR	0.1821	-1.67562
P005-6C01	DLHFLEELQLGHNR	0.0965	-2.03439
P005-6C01	DNAGAATEEFIK	0.0175	-3.73828
P005-6C01	DNFTAIPEGTNGVEER
P005-6C01	DNIQGITKPAIR
P005-6C01	DSTESLVQPGPK	0.1746	-1.94571
P005-6C01	DTDLDGFPDEK	0.0673	-2.71215
P005-6C01	DTGTYGFLLPER	0.1174	-2.40725
P005-6C01	DVFFGPK	1.8898	0.794195
[truncated: 140,831 more rows]

## Sheet: Human serum
Sample	Peptide	Concentration	BatchCorrected	LLOQ	ULOQ
P001-2B05	AAQSGDYGGAGDDYVLGSLR	0		0.5	1168.2
P001-2B05	AASGTQNNVLR	67.6	4.22574	48.3	20645
P001-2B05	ADEGISFR	0		9.6	10304
P001-2B05	ADLFYDVEALDLESPK	413.9	6.07155	46	19360
P001-2B05	AEIEYLEK	45.7	3.82303	8.7	8679.2
P001-2B05	AELIVQPELK	0		3.7	4234
P001-2B05	AEVDDVIQVR	72.2	4.26632	68.9	73261
P001-2B05	AFLLTPR	215.3	5.35747	7.7	8008.9
P001-2B05	AFQLWSNVTPLTFTK	0		5.3	5580.2
P001-2B05	AFVFPK	831.2	6.65594	5.9	6158.6
P001-2B05	AGALNSNDAFVLK	245	5.43836	56.5	56630
P001-2B05	AGGSWDLAVQER	256.3	5.48671	21.6	1405.5
P001-2B05	AGLLRPDYALLGHR	97.3	4.58759	93.7	94537
P001-2B05	AHVNSLGENLK	0		5.1	4846.3
P001-2B05	AIDGINQR	7.5		14.9	15232
P001-2B05	AIGYLNTGYQR	2107.6	7.67163	50.7	50797
P001-2B05	ALDFAVGEYNK	15.8	2.78645	10	10510
P001-2B05	ALEQDLPVNIK	16.8	2.76254	16.8	16834
P001-2B05	ALPGEQQPLHALTR	0		14.7	14967
P001-2B05	ALQASALAAWGGK	0		16.9	7722.9
P001-2B05	ALQDQLVLVAAK	398.2	5.97887	60.5	61406
P001-2B05	ALQVVR	22.4	3.14255	7.8	7483.4
P001-2B05	ALSLASSSGSDK	0		3.4	3533.5
P001-2B05	ALVILAK	0		0.8	857.6
P001-2B05	ATEHLSTLSEK	25794	10.1552	136.8	55906
P001-2B05	ATVVYQGER	739.7	6.59354	31.4	32877
P001-2B05	ATYIQNYR	0		10.3	10731
P001-2B05	AVEPQLQEEER	26	3.26241	5.3	5596.2
P001-2B05	AVGLAGTFR	2.8		11.7	12221
P001-2B05	AVIDDAFAR	0.6		5	5172.9
P001-2B05	AVLHIGEK	73.2	4.28689	4.9	5034.7
P001-2B05	AVYEAVLR	1.9		5.5	5614
P001-2B05	AWVAWR	49.5	3.99753	7.3	7320.7
P001-2B05	AYLDVNELK	0		1.1	1289.9
P001-2B05	DADPDTFFAK	249.7	5.48403	42.3	43404
P001-2B05	DDLYVSDAFHK	17366	9.69529	88.6	36633
P001-2B05	DEQVPFSK	0		8.2	8747.8
P001-2B05	DFAEHLLIPR	30.9	3.41384	29.7	11865
P001-2B05	DGAGDVAFVK	8582.3	9.10329	261.9	99900
P001-2B05	DIAPTLTLYVGK	24011	9.98667	606.5	96799
P001-2B05	DINTFIHGNK	1		4.3	678.9
P001-2B05	DIPTNSPELEETLTHTITK	849.4	6.71222	40.2	6583.8
P001-2B05	DLFDPIIEDR	0		4.9	5016.3
P001-2B05	DLHLSDVFLK	141.4	4.97464	105.1	18798
P001-2B05	DLIQHPK	0		5.6	5946
P001-2B05	DLLLPQPDLR	1645.2	7.37505	53	53404
P001-2B05	DLQNFLK	0		12.7	13319
P001-2B05	DLVFSTWDHK	0		69.8	72471
P001-2B05	DQYYNIDVPSR	18.2	2.87869	17.5	7118.3
P001-2B05	DVIVHPLPLK	0.8	-0.081131	0.6	240.3
P001-2B05	EADLPEPSEK	0		14.3	14453
P001-2B05	EANYIGSDK	5362.1		4.7	4720.4
P001-2B05	EAQLPVIENK	838.1	6.68293	41.5	42738
P001-2B05	EDVYVVGTVLR	1848.6	7.46459	72.2	11547
P001-2B05	EELLPAQDIK	1063.9	6.94054	29.6	4847.6
P001-2B05	EGDPAPYK	0		16.4	16721
P001-2B05	EGGQTAPASTR	230.8	5.43516	53.5	56319
P001-2B05	EIGELYLPK	3833.5	8.24618	26.7	25891
P001-2B05	EIPAWVPFDPAAQITK	547.3	6.29995	32.8	33760
P001-2B05	ELDESLQVAER	1094.8	6.96662	15.8	17391
P001-2B05	ELDSTGTPTGK	21.3	3.07384	15.6	17188
P001-2B05	ELGPYTLDR	0		10.7	10790
P001-2B05	ELLESYIDGR	498.3	6.17221	138.9	27902
P001-2B05	ELLETGDNR	0		0.6	515.6
P001-2B05	ELLETVVNR	24.3	3.16506	10.8	4478.9
P001-2B05	ELQDLALQGAK	0		10.9	10835
P001-2B05	ENVLDEVANAK	0		6.6	7482.9
P001-2B05	EPGGPSFTIGK	0		8.7	9127.5
P001-2B05	EQEVVDK	0		48.9	48876
P001-2B05	EQPPSLTR	256.2	5.46886	10.2	10652
P001-2B05	ETQSTPQSAPQVR	0		35.1	34870
P001-2B05	ETSNFGFSLLR	14.5		50.3	51236
P001-2B05	EVATEGIR	0		4.3	4416.6
P001-2B05	EWFSETFQK	3251.5	8.0255	61.7	63532
P001-2B05	EYLIAGK	1.4		4.8	5136.9
P001-2B05	FEDGVLDPDYPR	1993.8	7.5925	64.5	64657
P001-2B05	FEEILTR	22.6	3.16538	2.5	2497.2
P001-2B05	FESSEEQAR	0		12.2	12756
P001-2B05	FGSSLITVR	15	2.75201	4.6	4666.2
P001-2B05	FHTFPQTAIGVGAPGK	0		1.5	1555
P001-2B05	FLNVLSPR	38.8	3.6235	2.6	2462.3
P001-2B05	FPEVDVLTK	151.8	4.96483	20.9	3281.8
P001-2B05	FQPTLLTLPR	925.1	6.75604	34.8	36126
P001-2B05	FQSVFTVTR	20.6	2.94609	6.8	6880.7
P001-2B05	FSPDDSAGASALLR	0		6.9	6918.6
P001-2B05	FSVVYAK	94.5	4.55416	30.9	31703
P001-2B05	FSYIPEAK	0		24.8	27325
P001-2B05	FTTDLDSPR	2.1		4.5	4662.7
P001-2B05	FYYNSVIGK	0		6.1	6531.9
P001-2B05	GATTSPGVYELSSR	3.4		3.7	3916.1
P001-2B05	GDSVVYGLR	0		5.4	5728.3
P001-2B05	GFPSVLR	3288	8.25739	41.4	39066
P001-2B05	GFQALGDAADIR	0		11.7	14467
P001-2B05	GFQQLLQELNQPR	21.7	3.07836	13.5	5674.4
P001-2B05	GFVEPDHYVVVGAQR	4.9		29.2	29407
P001-2B05	GFYFNKPTGYGSSSR	15.3		46.8	46816
P001-2B05	GGAGPPGPEGGK	0		29	28306
P001-2B05	GHFDTLSK	0		1	1220.4
P001-2B05	GHQAFDVGQPR	0		1.9	1826.1
P001-2B05	GIIDPTK	0		5.6	5818.9
P001-2B05	GLFIIDGK	5.5		13.8	14147
P001-2B05	GLTLHLK	209.1	5.2883	6.2	6461.9
P001-2B05	GNYDAAQR	1508.2	7.30759	30.4	12292
P001-2B05	GPSVFPLAPSSK	13973	9.70956	37.9	15007
P001-2B05	GSGSGQSPSSGQHGTGFGR	0		29.3	30092
P001-2B05	GSHGLEIFQR	0		10	9307.8
P001-2B05	GSLVQASEANLQAAQDFVR	8743.9	9.06672	1076.7	444510
P001-2B05	GSPAINVAVHVFR	193.3	5.27081	32	32883
P001-2B05	GSVHQNFADFTFATGK	9.4		63.9	62943
P001-2B05	GTHGSFANGINWK	0		115.7	19049
P001-2B05	GTLLALER	0		4.5	4371.6
P001-2B05	GTYIPVPIVSELQSGK	4.9	1.65525	3.3	3592.3
P001-2B05	GTYSTTVTGR	312.8	5.67042	54.8	53825
P001-2B05	GVASLFAGR	0		5	5214.5
P001-2B05	GVDAQGTLSK	0		0.7	978.9
P001-2B05	GVSLFDIINPEIITR	5.5		53	53537
P001-2B05	GVVGLPGQR	0		14.4	14575
P001-2B05	GVVGPQGAR	0		0.7	785.3
P001-2B05	GWVTDGFSSLK	1748.7	7.43274	55.1	56959
P001-2B05	HAFILQDTK	45.4	3.73874	12.1	5055.5
P001-2B05	HHGPTITAK	333.3	5.90287	85.9	86324
P001-2B05	HQLYIDETVNSNIPTNLR	185	5.19434	61.2	61791
P001-2B05	HTSVQTTSSGSGPFTDVR	47.5	3.82911	44.5	47057
P001-2B05	IAFSATR	5	1.68958	4.9	5140.2
P001-2B05	IALDFQR	0		2.8	3077.4
P001-2B05	IAWHVIR	57.5	3.97179	37.9	39044
P001-2B05	IDAVYEAPQEEK	0		6.5	6854.3
P001-2B05	IDNYLK	3.2		89.8	82470
P001-2B05	IFFYDSENPPASEVLR	612.1	6.53446	44.8	47689
P001-2B05	IFYNQQNHYDGSTGK	50.5	3.90163	6.3	6558.9
P001-2B05	IILLSYGK	0		1.8	1843.7
P001-2B05	ILAGPAGDSNVVK	0		29.7	31510
P001-2B05	ILIGTVFHK	5.7	1.7358	3.9	3849.3
P001-2B05	ILISGLEPSTPYR	4.6		9.4	9946.8
P001-2B05	INENTGSVSVTR	0		71.6	70149
P001-2B05	IPAGATNVDIR	0		0.9	871.7
P001-2B05	IPLENLQIIR	0		4.5	4762.5
P001-2B05	IQEVAGSLIFR	0		1.3	1229.8
P001-2B05	IQTHSTTYR	14	2.62388	4.7	5057
P001-2B05	ISEITNIVSK	20.1	2.74066	5.9	6258.7
P001-2B05	ISFDEFIK	10.3		37.5	37241
P001-2B05	ITDYGLESFR	0		6.8	7018.7
P001-2B05	ITLPDFTGDLR	219.6	5.4035	40	40782
P001-2B05	ITLYGR	0		1.6	1708.9
P001-2B05	ITPSYVAFTPEGER	0		19.1	18975
P001-2B05	IVLGQEQDSYGGK	409.7	6.05891	22.3	22762
P001-2B05	IYHSHIDAPK	910.2	6.77755	42.7	44173
P001-2B05	IYLSDSLTGK	8.8		9	9053.7
P001-2B05	KPQDFLEELK	0		30.5	29894
P001-2B05	LADVYQAELR	0		1.4	1289
P001-2B05	LAELPADALGPLQR	64.1	4.1315	8.7	8840.6
P001-2B05	LDVASEFR	0		5.1	5315
P001-2B05	LEAGDHPVELLAR	4.9		14.4	15237
P001-2B05	LEGQISAR	0		7.9	9098
P001-2B05	LETPDFQLFK	496	6.2632	58.8	58109
P001-2B05	LFDQAFGLPR	0		63.7	68533
P001-2B05	LGEVNTYAGDLQK	114.5	4.88327	30.9	12700
P001-2B05	LGEYDLR	25.6	3.19835	14.3	15091
P001-2B05	LGGPEAGLGEYLFER	0		4.8	5078.1
P001-2B05	LGLSDHEIDR	0		8.8	9161.6
P001-2B05	LGNQEPGGQTALK	456.2	6.10359	33.2	31804
P001-2B05	LGPLVEQGR	342.4	5.73716	12.4	13140
P001-2B05	LHPTHYSIR	0		83.7	85321
P001-2B05	LIQGAPTIR	5		5.4	5335.1
P001-2B05	LLEYDTVTR	12.3	2.44354	5.2	5340.7
P001-2B05	LLGIETPLPK	5.5		14.3	14831
P001-2B05	LPGGYGLPYTTGK	0		16.8	18013
P001-2B05	LQSLFDSPDFSK	139.3	4.95875	53.7	55958
P001-2B05	LSPIYNLVPVK	677.8	6.53858	53.6	47568
P001-2B05	LTIVHHPGGK	0		12.4	18083
P001-2B05	LVGGLHR	233.2	5.63156	21	3762.8
P001-2B05	LVNEVTEFAK	220550	12.3196	1218.7	1175000
P001-2B05	LVNVVLGAHNVR	3.5		65.2	10608
P001-2B05	LVSALHTR	0		0.6	604
P001-2B05	LVVLPFPK	8.2		51.6	39943
P001-2B05	LYNPDVR	0		15.6	15746
P001-2B05	MESLGITSR	180.8	5.14236	12.1	12490
P001-2B05	MLEVPYVDR	63.1	4.03682	16.2	16330
P001-2B05	NANTFISPQQR	0		14	14010
P001-2B05	NFPSPVDAAFR	6599.7	8.78708	71.9	68896
P001-2B05	NILTSNNIDVK	733.5	6.4818	39.6	40287
P001-2B05	NMLEMIFTPR	0		56.4	56991
P001-2B05	NNFVPTNVGSK	0		2.3	2461.1
P001-2B05	NTVISVNPSTK	5.4		5.9	5540.7
P001-2B05	NVALVSGDTENAK	16.6	2.7872	9.9	10152
P001-2B05	NVNQSLLELHK	0		5.6	6018.1
P001-2B05	NWETEITAQPDGGK	210.2	5.3449	37.9	7407
P001-2B05	NWGLSVYADKPETTK	15840	9.66138	149.4	58012
P001-2B05	NYLAWYQQKPGQPPK	276	5.61216	26.6	11084
P001-2B05	PAFSAIR	17	2.83841	15.4	16137
P001-2B05	PDLSFPVK	0		7.1	7548.6
P001-2B05	PFFAGLVK	0		7	7080.8
P001-2B05	QEPGENSEILPTLK	85.8	4.42466	11	4602.6
P001-2B05	SALVLQYLR	33.1		64.5	65912
P001-2B05	SDLAVPSELALLK	13.9		59.3	57375
P001-2B05	SDLEVAHYK	187	5.19579	12.7	12085
P001-2B05	SELVTVTESFSTPK	0	#NUM!	-13.1	3841.7
P001-2B05	SGVQQLIQYYQDQK	172.1	5.11222	63.9	3225.6
P001-2B05	SHLIIAQVAK	42.8	3.76404	10.2	3936.1
P001-2B05	SIPQVSPVR	81.5	4.35137	2.5	2641.8
P001-2B05	SLAPTAAAK	517.2	6.30553	26.9	11533
P001-2B05	SLEDLQLTHNK	299.3	5.62297	53.8	44302
P001-2B05	SLGVGFATR	0		7.4	8027.1
P001-2B05	SLLEGEGSSGGGGR	0		81.2	91131
P001-2B05	SLQSELDEINK	0		17.3	17357
P001-2B05	SPELQAEAK	13904	9.56046	134.3	129960
P001-2B05	SPEQQETVLDGNLIIR	542.1	6.30901	42.6	45101
P001-2B05	SPLNDFQVLR	17		53.6	53113
P001-2B05	SQFEGFVK	0		59.7	60994
P001-2B05	SSGLVSNAPGVQIR	48.8	3.91164	16.8	7044.4
P001-2B05	SSQESYAHGTK	639.5	6.4509	31.5	30661
P001-2B05	SSVAADVISLLLNGDGGVGR	0		1.3	1427.2
P001-2B05	SVLGQLGITK	29277	10.2816	47.7	48904
P001-2B05	SVNNVVVR	38.7	3.63376	5.7	5833.7
P001-2B05	SYELPDGQVITIGNER	41.3	3.76485	41.2	41847
P001-2B05	TETPVSK	0		140	117820
P001-2B05	TGLQEVEVK	2814.2	7.9076	61.9	61712
P001-2B05	TGVITSPDFPNPYPK	0		56.5	57372
P001-2B05	TGYYFDGISR	43.4	3.77844	24.8	4073.3
P001-2B05	THHDGAITER	0		15.5	15755
P001-2B05	TLAFPLTIR	3.8		17.3	18286
P001-2B05	TLEAQLTPR	394.3	5.95357	16.5	17067
P001-2B05	TLGLYGK	7.1		733.7	28541
P001-2B05	TLLDIDNTR	0		12.6	13773
P001-2B05	TNFDNDIALVR	217.5	5.31848	51.1	52954
P001-2B05	TPEEYPESAK	0		76.1	74951
P001-2B05	TSESGLPSTR	14.8	2.70631	7.4	7186.4
P001-2B05	TSSSFEVR	43.7	3.80897	12.1	12035
P001-2B05	TTATDIK	0		6.8	6730.2
P001-2B05	TWTWVGTK	0		0.5	655.2
P001-2B05	TYFFVEDK	0		62.8	68162
P001-2B05	TYLPAVDEK	1076.2	6.87764	8.5	9022.7
P001-2B05	VAQELEEK	169.8	5.15611	33.3	12738
P001-2B05	VFFASWR	0		104.1	98633
P001-2B05	VFQFLEK	131.4	4.83847	7.2	7149.9
P001-2B05	VFQQVAQASK	0		43.6	18286
P001-2B05	VFSLQWGEVK	220.3	5.33831	127.2	122750
P001-2B05	VGAHAGEYGAEALER	614.4	6.28169	18	7068.9
P001-2B05	VGSALFLSHNLK	27.2		54.3	47063
P001-2B05	VLDALQAIK	16.5	2.82428	5.4	5598.6
P001-2B05	VLEPTLK	3303.8	8.1162	84.2	32605
P001-2B05	VLSLAQEQVGGSPEK	2774.5	7.91556	341.2	71629
P001-2B05	VNHVTLSQPK	39.8	3.7544	9.8	4023.8
P001-2B05	VNVGVK	0		11.7	11661
P001-2B05	VQHIQLLQK	0		34.8	37678
P001-2B05	VSQYIEWLQK	0		0.3	619.5
P001-2B05	VSVFVPPR	4260.9	8.52041	57.4	22969
P001-2B05	VVLGDQDLK	121.5	4.81395	6.3	6449.6
P001-2B05	VVPASADPADTEK	0		3	2996.1
P001-2B05	VVPGEEEQK	0		64.1	66929
P001-2B05	VVSWIDVYTR	0		5.8	6069.1
P001-2B05	VVVHPDYR	32.1	3.43841	3.6	3736.9
P001-2B05	VYFAGFPR	120.6	4.76219	15.3	15813
P001-2B05	WLTFSLGK	19.3		45	46483
P001-2B05	WPEPVFGR	-45.4		250.1	49778
P001-2B05	WSAGLTSSQVDLYIPK	303.2		414.4	401750
P001-2B05	YAVSEAAAHK	133.5	4.88749	23.6	1661.8
P001-2B05	YEASILTHDSSIR	21.7		73.3	65057
P001-2B05	YEELQVTVGR	41.8		277.9	291830
P001-2B05	YGFIEGHVVIPR	22.9		37.6	36264
P001-2B05	YITGDQLGALYQDFVR	0		4.8	5074.7
P001-2B05	YLGPQYVAGITNLK	0		7.8	8633.4
P001-2B05	YLPGYYSEK	0		7.6	7466.5
P001-2B05	YLQGSSVQLR	7.1		7.8	7857.5
P001-2B05	YLTLNTESTR	16.2	2.77756	7.3	7900.5
P001-2B05	YTHLVAIQNK	0		8.1	8266.8
P001-2B05	YVQELQK	6.1	1.6653	3.5	1473.8
P001-2B05	YWGVASFLQK	338.6	5.87479	54.3	57487
P001-2B05	YYDYSGAFR	0		5.9	6464.3
P001-2B05	YYSTTHGALLSGQR	0		5.3	5501.3
P001-2B08	AAQSGDYGGAGDDYVLGSLR	0		0.5	1168.2
P001-2B08	AASGTQNNVLR	70.7	4.27058	48.3	20645
P001-2B08	ADEGISFR	0		9.6	10304
P001-2B08	ADLFYDVEALDLESPK	375.2	5.97339	46	19360
P001-2B08	AEIEYLEK	38.1	3.64114	8.7	8679.2
P001-2B08	AELIVQPELK	0		3.7	4234
P001-2B08	AEVDDVIQVR	70.8	4.24674	68.9	73261
P001-2B08	AFLLTPR	175	5.15023	7.7	8008.9
P001-2B08	AFQLWSNVTPLTFTK	0		5.3	5580.2
P001-2B08	AFVFPK	987.8	6.82855	5.9	6158.6
P001-2B08	AGALNSNDAFVLK	210.9	5.28848	56.5	56630
P001-2B08	AGGSWDLAVQER	265.5	5.52198	21.6	1405.5
P001-2B08	AGLLRPDYALLGHR	88.9		93.7	94537
P001-2B08	AHVNSLGENLK	0		5.1	4846.3
P001-2B08	AIDGINQR	12.1		14.9	15232
P001-2B08	AIGYLNTGYQR	1941.7	7.58964	50.7	50797
P001-2B08	ALDFAVGEYNK	17.2	2.87135	10	10510
P001-2B08	ALEQDLPVNIK	13.5		16.8	16834
P001-2B08	ALPGEQQPLHALTR	0		14.7	14967
P001-2B08	ALQASALAAWGGK	0		16.9	7722.9
P001-2B08	ALQDQLVLVAAK	371.3	5.90893	60.5	61406
P001-2B08	ALQVVR	22.2	3.13358	7.8	7483.4
P001-2B08	ALSLASSSGSDK	0		3.4	3533.5
P001-2B08	ALVILAK	0		0.8	857.6
P001-2B08	ATEHLSTLSEK	24020	10.0839	136.8	55906
P001-2B08	ATVVYQGER	667.4	6.49069	31.4	32877
P001-2B08	ATYIQNYR	0		10.3	10731
P001-2B08	AVEPQLQEEER	23.2	3.14846	5.3	5596.2
P001-2B08	AVGLAGTFR	3.4		11.7	12221
P001-2B08	AVIDDAFAR	1.5		5	5172.9
P001-2B08	AVLHIGEK	76	4.32443	4.9	5034.7
P001-2B08	AVYEAVLR	1.5		5.5	5614
P001-2B08	AWVAWR	60.2	4.19323	7.3	7320.7
P001-2B08	AYLDVNELK	0		1.1	1289.9
P001-2B08	DADPDTFFAK	231.1	5.40662	42.3	43404
P001-2B08	DDLYVSDAFHK	15823	9.60224	88.6	36633
P001-2B08	DEQVPFSK	0		8.2	8747.8
P001-2B08	DFAEHLLIPR	28.7		29.7	11865
P001-2B08	DGAGDVAFVK	6863.4	8.8798	261.9	99900
P001-2B08	DIAPTLTLYVGK	33238	10.3119	606.5	96799
P001-2B08	DINTFIHGNK	1		4.3	678.9
P001-2B08	DIPTNSPELEETLTHTITK	859.7	6.72427	40.2	6583.8
P001-2B08	DLFDPIIEDR	0		4.9	5016.3
P001-2B08	DLHLSDVFLK	175.9	5.19297	105.1	18798
P001-2B08	DLIQHPK	0		5.6	5946
P001-2B08	DLLLPQPDLR	1845.7	7.49004	53	53404
P001-2B08	DLQNFLK	0		12.7	13319
P001-2B08	DLVFSTWDHK	0		69.8	72471
P001-2B08	DQYYNIDVPSR	21.5	3.04532	17.5	7118.3
P001-2B08	DVIVHPLPLK	0.7	-0.214662	0.6	240.3
P001-2B08	EADLPEPSEK	0		14.3	14453
P001-2B08	EANYIGSDK	10594		4.7	4720.4
P001-2B08	EAQLPVIENK	901.9	6.7563	41.5	42738
P001-2B08	EDVYVVGTVLR	2267.6	7.66888	72.2	11547
P001-2B08	EELLPAQDIK	1271.9	7.11912	29.6	4847.6
P001-2B08	EGDPAPYK	0		16.4	16721
P001-2B08	EGGQTAPASTR	207.5	5.32874	53.5	56319
P001-2B08	EIGELYLPK	5149	8.5412	26.7	25891
P001-2B08	EIPAWVPFDPAAQITK	480.2	6.16915	32.8	33760
P001-2B08	ELDESLQVAER	918.3	6.79081	15.8	17391
P001-2B08	ELDSTGTPTGK	16.9	2.84245	15.6	17188
P001-2B08	ELGPYTLDR	0		10.7	10790
P001-2B08	ELLESYIDGR	531	6.23577	138.9	27902
P001-2B08	ELLETGDNR	0		0.6	515.6
P001-2B08	ELLETVVNR	30	3.37578	10.8	4478.9
P001-2B08	ELQDLALQGAK	0		10.9	10835
P001-2B08	ENVLDEVANAK	0		6.6	7482.9
P001-2B08	EPGGPSFTIGK	0		8.7	9127.5
P001-2B08	EQEVVDK	0		48.9	48876
P001-2B08	EQPPSLTR	216.5	5.30049	10.2	10652
P001-2B08	ETQSTPQSAPQVR	0		35.1	34870
P001-2B08	ETSNFGFSLLR	13.6		50.3	51236
P001-2B08	EVATEGIR	0		4.3	4416.6
P001-2B08	EWFSETFQK	3402	8.07074	61.7	63532
P001-2B08	EYLIAGK	1.9		4.8	5136.9
P001-2B08	FEDGVLDPDYPR	2242.5	7.71005	64.5	64657
P001-2B08	FEEILTR	8.1	2.13929	2.5	2497.2
P001-2B08	FESSEEQAR	0		12.2	12756
P001-2B08	FGSSLITVR	11.4	2.47757	4.6	4666.2
P001-2B08	FHTFPQTAIGVGAPGK	0		1.5	1555
P001-2B08	FLNVLSPR	34.4	3.50313	2.6	2462.3
P001-2B08	FPEVDVLTK	156.4	4.99468	20.9	3281.8
P001-2B08	FQPTLLTLPR	985.9	6.81969	34.8	36126
P001-2B08	FQSVFTVTR	14.1	2.56698	6.8	6880.7
P001-2B08	FSPDDSAGASALLR	0		6.9	6918.6
P001-2B08	FSVVYAK	90.1	4.50648	30.9	31703
P001-2B08	FSYIPEAK	0		24.8	27325
P001-2B08	FTTDLDSPR	2.3		4.5	4662.7
P001-2B08	FYYNSVIGK	0		6.1	6531.9
P001-2B08	GATTSPGVYELSSR	4.2	1.47972	3.7	3916.1
P001-2B08	GDSVVYGLR	0		5.4	5728.3
P001-2B08	GFPSVLR	3060.6	8.18572	41.4	39066
P001-2B08	GFQALGDAADIR	0		11.7	14467
P001-2B08	GFQQLLQELNQPR	14.1	2.64722	13.5	5674.4
P001-2B08	GFVEPDHYVVVGAQR	5		29.2	29407
P001-2B08	GFYFNKPTGYGSSSR	16		46.8	46816
P001-2B08	GGAGPPGPEGGK	0		29	28306
P001-2B08	GHFDTLSK	0		1	1220.4
P001-2B08	GHQAFDVGQPR	0		1.9	1826.1
P001-2B08	GIIDPTK	0		5.6	5818.9
P001-2B08	GLFIIDGK	6.7		13.8	14147
P001-2B08	GLTLHLK	195.9	5.22309	6.2	6461.9
P001-2B08	GNYDAAQR	1929.8	7.55409	30.4	12292
P001-2B08	GPSVFPLAPSSK	12299	9.58195	37.9	15007
P001-2B08	GSGSGQSPSSGQHGTGFGR	0		29.3	30092
P001-2B08	GSHGLEIFQR	0		10	9307.8
P001-2B08	GSLVQASEANLQAAQDFVR	7062.4	8.85315	1076.7	444510
P001-2B08	GSPAINVAVHVFR	196.3	5.28621	32	32883
P001-2B08	GSVHQNFADFTFATGK	5.9		63.9	62943
P001-2B08	GTHGSFANGINWK	18		115.7	19049
P001-2B08	GTLLALER	0		4.5	4371.6
P001-2B08	GTYIPVPIVSELQSGK	12.7	2.60761	3.3	3592.3
P001-2B08	GTYSTTVTGR	468.7	6.07482	54.8	53825
P001-2B08	GVASLFAGR	0		5	5214.5
P001-2B08	GVDAQGTLSK	0		0.7	978.9
P001-2B08	GVSLFDIINPEIITR	2.9		53	53537
P001-2B08	GVVGLPGQR	0		14.4	14575
P001-2B08	GVVGPQGAR	0		0.7	785.3
P001-2B08	GWVTDGFSSLK	1207.3	7.06225	55.1	56959
P001-2B08	HAFILQDTK	48.7	3.8089	12.1	5055.5
P001-2B08	HHGPTITAK	305.8	5.81676	85.9	86324
P001-2B08	HQLYIDETVNSNIPTNLR	19443	9.84923	61.2	61791
P001-2B08	HTSVQTTSSGSGPFTDVR	196.5	5.24904	44.5	47057
P001-2B08	IAFSATR	3.2		4.9	5140.2
P001-2B08	IALDFQR	0.6		2.8	3077.4
P001-2B08	IAWHVIR	58.9	3.99585	37.9	39044
P001-2B08	IDAVYEAPQEEK	0		6.5	6854.3
P001-2B08	IDNYLK	3.6		89.8	82470
P001-2B08	IFFYDSENPPASEVLR	554.5	6.43563	44.8	47689
P001-2B08	IFYNQQNHYDGSTGK	44.2	3.76838	6.3	6558.9
P001-2B08	IILLSYGK	0		1.8	1843.7
P001-2B08	ILAGPAGDSNVVK	0		29.7	31510
P001-2B08	ILIGTVFHK	5.6	1.7181	3.9	3849.3
P001-2B08	ILISGLEPSTPYR	3.6		9.4	9946.8
P001-2B08	INENTGSVSVTR	0		71.6	70149
P001-2B08	IPAGATNVDIR	0		0.9	871.7
P001-2B08	IPLENLQIIR	0		4.5	4762.5
P001-2B08	IQEVAGSLIFR	0		1.3	1229.8
P001-2B08	IQTHSTTYR	24	3.16287	4.7	5057
P001-2B08	ISEITNIVSK	23	2.87544	5.9	6258.7
P001-2B08	ISFDEFIK	10		37.5	37241
P001-2B08	ITDYGLESFR	0		6.8	7018.7
P001-2B08	ITLPDFTGDLR	222.1	5.41482	40	40782
P001-2B08	ITLYGR	0		1.6	1708.9
P001-2B08	ITPSYVAFTPEGER	0		19.1	18975
P001-2B08	IVLGQEQDSYGGK	423.2	6.09133	22.3	22762
P001-2B08	IYHSHIDAPK	963.8	6.83477	42.7	44173
P001-2B08	IYLSDSLTGK	7.6		9	9053.7
P001-2B08	KPQDFLEELK	0		30.5	29894
P001-2B08	LADVYQAELR	0		1.4	1289
P001-2B08	LAELPADALGPLQR	55.6	3.98924	8.7	8840.6
P001-2B08	LDVASEFR	0		5.1	5315
P001-2B08	LEAGDHPVELLAR	4.3		14.4	15237
P001-2B08	LEGQISAR	0		7.9	9098
P001-2B08	LETPDFQLFK	493.8	6.25875	58.8	58109
P001-2B08	LFDQAFGLPR	0		63.7	68533
P001-2B08	LGEVNTYAGDLQK	124.5	4.967	30.9	12700
P001-2B08	LGEYDLR	24.9	3.17062	14.3	15091
P001-2B08	LGGPEAGLGEYLFER	0		4.8	5078.1
P001-2B08	LGLSDHEIDR	0		8.8	9161.6
P001-2B08	LGNQEPGGQTALK	561.9	6.31198	33.2	31804
P001-2B08	LGPLVEQGR	304.4	5.61952	12.4	13140
P001-2B08	LHPTHYSIR	0		83.7	85321
P001-2B08	LIQGAPTIR	3.8		5.4	5335.1
P001-2B08	LLEYDTVTR	10	2.23653	5.2	5340.7
P001-2B08	LLGIETPLPK	5.2		14.3	14831
P001-2B08	LPGGYGLPYTTGK	0		16.8	18013
P001-2B08	LQSLFDSPDFSK	134	4.91996	53.7	55958
P001-2B08	LSPIYNLVPVK	835.6	6.74787	53.6	47568
P001-2B08	LTIVHHPGGK	0		12.4	18083
P001-2B08	LVGGLHR	326.4	5.96779	21	3762.8
P001-2B08	LVNEVTEFAK	178350	12.1072	1218.7	1175000
P001-2B08	LVNVVLGAHNVR	3.9		65.2	10608
P001-2B08	LVSALHTR	0		0.6	604
P001-2B08	LVVLPFPK	6.6		51.6	39943
P001-2B08	LYNPDVR	0		15.6	15746
P001-2B08	MESLGITSR	195.6	5.22104	12.1	12490
P001-2B08	MLEVPYVDR	69.8	4.13773	16.2	16330
P001-2B08	NANTFISPQQR	0		14	14010
P001-2B08	NFPSPVDAAFR	6805.7	8.81782	71.9	68896
P001-2B08	NILTSNNIDVK	709.4	6.44839	39.6	40287
P001-2B08	NMLEMIFTPR	0		56.4	56991
P001-2B08	NNFVPTNVGSK	0		2.3	2461.1
P001-2B08	NTVISVNPSTK	5.1		5.9	5540.7
P001-2B08	NVALVSGDTENAK	18.2	2.87921	9.9	10152
P001-2B08	NVNQSLLELHK	0		5.6	6018.1
P001-2B08	NWETEITAQPDGGK	178.7	5.18255	37.9	7407
P001-2B08	NWGLSVYADKPETTK	18928	9.83948	149.4	58012
P001-2B08	NYLAWYQQKPGQPPK	244.7	5.49179	26.6	11084
P001-2B08	PAFSAIR	11.5		15.4	16137
P001-2B08	PDLSFPVK	0		7.1	7548.6
P001-2B08	PFFAGLVK	0		7	7080.8
P001-2B08	QEPGENSEILPTLK	80.7	4.36337	11	4602.6
P001-2B08	SALVLQYLR	35.1		64.5	65912
P001-2B08	SDLAVPSELALLK	14.6		59.3	57375
P001-2B08	SDLEVAHYK	203.2	5.27887	12.7	12085
P001-2B08	SELVTVTESFSTPK	0	#NUM!	-13.1	3841.7
P001-2B08	SGVQQLIQYYQDQK	187.4	5.19739	63.9	3225.6
P001-2B08	SHLIIAQVAK	36.1	3.5938	10.2	3936.1
P001-2B08	SIPQVSPVR	88.6	4.4349	2.5	2641.8
P001-2B08	SLAPTAAAK	587.5	6.43297	26.9	11533
P001-2B08	SLEDLQLTHNK	261.8	5.48911	53.8	44302
P001-2B08	SLGVGFATR	0		7.4	8027.1
P001-2B08	SLLEGEGSSGGGGR	0		81.2	91131
P001-2B08	SLQSELDEINK	0		17.3	17357
P001-2B08	SPELQAEAK	14210	9.58223	134.3	129960
P001-2B08	SPEQQETVLDGNLIIR	617.8	6.43973	42.6	45101
P001-2B08	SPLNDFQVLR	19.4		53.6	53113
P001-2B08	SQFEGFVK	0		59.7	60994
P001-2B08	SSGLVSNAPGVQIR	53.1	3.99609	16.8	7044.4
P001-2B08	SSQESYAHGTK	657.6	6.47881	31.5	30661
P001-2B08	SSVAADVISLLLNGDGGVGR	0		1.3	1427.2
P001-2B08	SVLGQLGITK	35596	10.4771	47.7	48904
P001-2B08	SVNNVVVR	38.4	3.62598	5.7	5833.7
P001-2B08	SYELPDGQVITIGNER	88.3	4.52473	41.2	41847
P001-2B08	TETPVSK	0		140	117820
P001-2B08	TGLQEVEVK	3567.3	8.14473	61.9	61712
P001-2B08	TGVITSPDFPNPYPK	0		56.5	57372
P001-2B08	TGYYFDGISR	45.7	3.83008	24.8	4073.3
P001-2B08	THHDGAITER	0		15.5	15755
P001-2B08	TLAFPLTIR	3.6		17.3	18286
P001-2B08	TLEAQLTPR	389.6	5.94158	16.5	17067
P001-2B08	TLGLYGK	8.7		733.7	28541
P001-2B08	TLLDIDNTR	0		12.6	13773
P001-2B08	TNFDNDIALVR	203.1	5.24998	51.1	52954
P001-2B08	TPEEYPESAK	0		76.1	74951
P001-2B08	TSESGLPSTR	14.5	2.68583	7.4	7186.4
P001-2B08	TSSSFEVR	40.8	3.7403	12.1	12035
P001-2B08	TTATDIK	0		6.8	6730.2
P001-2B08	TWTWVGTK	0		0.5	655.2
P001-2B08	TYFFVEDK	0		62.8	68162
P001-2B08	TYLPAVDEK	1087.6	6.88818	8.5	9022.7
P001-2B08	VAQELEEK	159.8	5.09542	33.3	12738
P001-2B08	VFFASWR	0		104.1	98633
P001-2B08	VFQFLEK	173.4	5.11582	7.2	7149.9
P001-2B08	VFQQVAQASK	0		43.6	18286
P001-2B08	VFSLQWGEVK	255.6	5.48693	127.2	122750
P001-2B08	VGAHAGEYGAEALER	593.4	6.24691	18	7068.9
P001-2B08	VGSALFLSHNLK	20.4		54.3	47063
P001-2B08	VLDALQAIK	18.4	2.93327	5.4	5598.6
P001-2B08	VLEPTLK	3660.2	8.21865	84.2	32605
P001-2B08	VLSLAQEQVGGSPEK	3014.7	7.99859	341.2	71629
P001-2B08	VNHVTLSQPK	38.5	3.72119	9.8	4023.8
P001-2B08	VNVGVK	0		11.7	11661
P001-2B08	VQHIQLLQK	8023.4	8.87444	34.8	37678
P001-2B08	VSQYIEWLQK	0		0.3	619.5
P001-2B08	VSVFVPPR	4094.1	8.48047	57.4	22969
P001-2B08	VVLGDQDLK	116.4	4.77106	6.3	6449.6
P001-2B08	VVPASADPADTEK	0		3	2996.1
P001-2B08	VVPGEEEQK	0		64.1	66929
P001-2B08	VVSWIDVYTR	0		5.8	6069.1
P001-2B08	VVVHPDYR	33.9	3.49297	3.6	3736.9
P001-2B08	VYFAGFPR	119.8	4.75554	15.3	15813
P001-2B08	WLTFSLGK	18.9		45	46483
P001-2B08	WPEPVFGR	-45.5		250.1	49778
P001-2B08	WSAGLTSSQVDLYIPK	275		414.4	401750
P001-2B08	YAVSEAAAHK	117.6	4.76068	23.6	1661.8
P001-2B08	YEASILTHDSSIR	6563.6	8.64942	73.3	65057
P001-2B08	YEELQVTVGR	30.9		277.9	291830
P001-2B08	YGFIEGHVVIPR	19.7		37.6	36264
P001-2B08	YITGDQLGALYQDFVR	0		4.8	5074.7
P001-2B08	YLGPQYVAGITNLK	0		7.8	8633.4
P001-2B08	YLPGYYSEK	0		7.6	7466.5
P001-2B08	YLQGSSVQLR	5.4		7.8	7857.5
P001-2B08	YLTLNTESTR	16.8	2.81393	7.3	7900.5
P001-2B08	YTHLVAIQNK	0		8.1	8266.8
P001-2B08	YVQELQK	5.8	1.61487	3.5	1473.8
P001-2B08	YWGVASFLQK	212.1	5.40702	54.3	57487
P001-2B08	YYDYSGAFR	0		5.9	6464.3
P001-2B08	YYSTTHGALLSGQR	0		5.3	5501.3
P001-2B09	AAQSGDYGGAGDDYVLGSLR	0		0.5	1168.2
P001-2B09	AASGTQNNVLR	87.1	4.47919	48.3	20645
P001-2B09	ADEGISFR	0		9.6	10304
P001-2B09	ADLFYDVEALDLESPK	432.9	6.11643	46	19360
P001-2B09	AEIEYLEK	46.9	3.84895	8.7	8679.2
P001-2B09	AELIVQPELK	0		3.7	4234
P001-2B09	AEVDDVIQVR	86.4	4.44587	68.9	73261
P001-2B09	AFLLTPR	193.6	5.25123	7.7	8008.9
P001-2B09	AFQLWSNVTPLTFTK	0		5.3	5580.2
P001-2B09	AFVFPK	940.6	6.77959	5.9	6158.6
P001-2B09	AGALNSNDAFVLK	229.7	5.37387	56.5	56630
P001-2B09	AGGSWDLAVQER	307.2	5.66786	21.6	1405.5
P001-2B09	AGLLRPDYALLGHR	94.1	4.55415	93.7	94537
P001-2B09	AHVNSLGENLK	0		5.1	4846.3
P001-2B09	AIDGINQR	12.8		14.9	15232
P001-2B09	AIGYLNTGYQR	2316.2	7.76601	50.7	50797
P001-2B09	ALDFAVGEYNK	20.1	3.02716	10	10510
P001-2B09	ALEQDLPVNIK	15.6		16.8	16834
P001-2B09	ALPGEQQPLHALTR	0		14.7	14967
P001-2B09	ALQASALAAWGGK	0		16.9	7722.9
P001-2B09	ALQDQLVLVAAK	445.9	6.09201	60.5	61406
P001-2B09	ALQVVR	25.3	3.26429	7.8	7483.4
P001-2B09	ALSLASSSGSDK	0		3.4	3533.5
P001-2B09	ALVILAK	0		0.8	857.6
P001-2B09	ATEHLSTLSEK	24165	10.0899	136.8	55906
P001-2B09	ATVVYQGER	770.3	6.63408	31.4	32877
P001-2B09	ATYIQNYR	0		10.3	10731
P001-2B09	AVEPQLQEEER	27.1	3.30384	5.3	5596.2
P001-2B09	AVGLAGTFR	3.2		11.7	12221
P001-2B09	AVIDDAFAR	1.6		5	5172.9
P001-2B09	AVLHIGEK	83.5	4.41854	4.9	5034.7
P001-2B09	AVYEAVLR	1.3		5.5	5614
P001-2B09	AWVAWR	61.9	4.22108	7.3	7320.7
P001-2B09	AYLDVNELK	0		1.1	1289.9
P001-2B09	DADPDTFFAK	240.6	5.44691	42.3	43404
P001-2B09	DDLYVSDAFHK	20031	9.83805	88.6	36633
P001-2B09	DEQVPFSK	0		8.2	8747.8
P001-2B09	DFAEHLLIPR	33.2	3.48563	29.7	11865
P001-2B09	DGAGDVAFVK	9165.6	9.16905	261.9	99900
P001-2B09	DIAPTLTLYVGK	41973	10.5452	606.5	96799
P001-2B09	DINTFIHGNK	1.1		4.3	678.9
P001-2B09	DIPTNSPELEETLTHTITK	973.1	6.84817	40.2	6583.8
P001-2B09	DLFDPIIEDR	0		4.9	5016.3
P001-2B09	DLHLSDVFLK	187	5.25416	105.1	18798
P001-2B09	DLIQHPK	0		5.6	5946
P001-2B09	DLLLPQPDLR	2061.2	7.60047	53	53404
P001-2B09	DLQNFLK	0		12.7	13319
P001-2B09	DLVFSTWDHK	0		69.8	72471
P001-2B09	DQYYNIDVPSR	31.1	3.41448	17.5	7118.3
P001-2B09	DVIVHPLPLK	0.7	-0.214662	0.6	240.3
P001-2B09	EADLPEPSEK	0		14.3	14453
P001-2B09	EANYIGSDK	11626		4.7	4720.4
P001-2B09	EAQLPVIENK	1023.4	6.88268	41.5	42738
P001-2B09	EDVYVVGTVLR	2625.3	7.81535	72.2	11547
P001-2B09	EELLPAQDIK	1431.5	7.23733	29.6	4847.6
P001-2B09	EGDPAPYK	0		16.4	16721
P001-2B09	EGGQTAPASTR	196.4	5.27376	53.5	56319
P001-2B09	EIGELYLPK	5714.4	8.64539	26.7	25891
P001-2B09	EIPAWVPFDPAAQITK	498.1	6.20575	32.8	33760
P001-2B09	ELDESLQVAER	1117.3	6.98696	15.8	17391
P001-2B09	ELDSTGTPTGK	19.8	3.00082	15.6	17188
P001-2B09	ELGPYTLDR	0		10.7	10790
P001-2B09	ELLESYIDGR	576.7	6.31833	138.9	27902
P001-2B09	ELLETGDNR	0		0.6	515.6
P001-2B09	ELLETVVNR	29.8	3.36909	10.8	4478.9
P001-2B09	ELQDLALQGAK	0		10.9	10835
P001-2B09	ENVLDEVANAK	0		6.6	7482.9
P001-2B09	EPGGPSFTIGK	0		8.7	9127.5
P001-2B09	EQEVVDK	0		48.9	48876
P001-2B09	EQPPSLTR	260	5.48358	10.2	10652
P001-2B09	ETQSTPQSAPQVR	0		35.1	34870
P001-2B09	ETSNFGFSLLR	14.9		50.3	51236
P001-2B09	EVATEGIR	0		4.3	4416.6
P001-2B09	EWFSETFQK	3711.1	8.15771	61.7	63532
P001-2B09	EYLIAGK	1.9		4.8	5136.9
P001-2B09	FEDGVLDPDYPR	2731.2	7.9072	64.5	64657
P001-2B09	FEEILTR	7.4	2.04891	2.5	2497.2
P001-2B09	FESSEEQAR	0		12.2	12756
P001-2B09	FGSSLITVR	13.6	2.65403	4.6	4666.2
P001-2B09	FHTFPQTAIGVGAPGK	0		1.5	1555
P001-2B09	FLNVLSPR	43.6	3.74013	2.6	2462.3
P001-2B09	FPEVDVLTK	176.4	5.11502	20.9	3281.8
P001-2B09	FQPTLLTLPR	1206.1	7.02128	34.8	36126
P001-2B09	FQSVFTVTR	18.3	2.8277	6.8	6880.7
P001-2B09	FSPDDSAGASALLR	0		6.9	6918.6
P001-2B09	FSVVYAK	90.2	4.50759	30.9	31703
P001-2B09	FSYIPEAK	0		24.8	27325
P001-2B09	FTTDLDSPR	3		4.5	4662.7
P001-2B09	FYYNSVIGK	0		6.1	6531.9
P001-2B09	GATTSPGVYELSSR	5.7	1.7851	3.7	3916.1
P001-2B09	GDSVVYGLR	0		5.4	5728.3
P001-2B09	GFPSVLR	3300.3	8.26112	41.4	39066
P001-2B09	GFQALGDAADIR	0		11.7	14467
P001-2B09	GFQQLLQELNQPR	19.4	2.96632	13.5	5674.4
P001-2B09	GFVEPDHYVVVGAQR	6.3		29.2	29407
P001-2B09	GFYFNKPTGYGSSSR	15		46.8	46816
P001-2B09	GGAGPPGPEGGK	0		29	28306
P001-2B09	GHFDTLSK	0		1	1220.4
P001-2B09	GHQAFDVGQPR	0		1.9	1826.1
P001-2B09	GIIDPTK	0		5.6	5818.9
P001-2B09	GLFIIDGK	3		13.8	14147
P001-2B09	GLTLHLK	220.8	5.34274	6.2	6461.9
P001-2B09	GNYDAAQR	2262.4	7.7131	30.4	12292
P001-2B09	GPSVFPLAPSSK	13857	9.70122	37.9	15007
P001-2B09	GSGSGQSPSSGQHGTGFGR	0		29.3	30092
P001-2B09	GSHGLEIFQR	0		10	9307.8
P001-2B09	GSLVQASEANLQAAQDFVR	6025.3	8.69433	1076.7	444510
P001-2B09	GSPAINVAVHVFR	210.9	5.35795	32	32883
P001-2B09	GSVHQNFADFTFATGK	5.7		63.9	62943
P001-2B09	GTHGSFANGINWK	20.7		115.7	19049
P001-2B09	GTLLALER	0		4.5	4371.6
P001-2B09	GTYIPVPIVSELQSGK	15.4	2.80038	3.3	3592.3
P001-2B09	GTYSTTVTGR	531.8	6.20112	54.8	53825
P001-2B09	GVASLFAGR	0		5	5214.5
P001-2B09	GVDAQGTLSK	0		0.7	978.9
P001-2B09	GVSLFDIINPEIITR	2.6		53	53537
P001-2B09	GVVGLPGQR	0		14.4	14575
P001-2B09	GVVGPQGAR	0		0.7	785.3
P001-2B09	GWVTDGFSSLK	1245.9	7.09373	55.1	56959
P001-2B09	HAFILQDTK	55.5	3.93961	12.1	5055.5
P001-2B09	HHGPTITAK	416.4	6.12547	85.9	86324
P001-2B09	HQLYIDETVNSNIPTNLR	29599	10.2695	61.2	61791
P001-2B09	HTSVQTTSSGSGPFTDVR	299.4	5.67016	44.5	47057
P001-2B09	IAFSATR	3.8		4.9	5140.2
P001-2B09	IALDFQR	0.9		2.8	3077.4
P001-2B09	IAWHVIR	62.1	4.04875	37.9	39044
P001-2B09	IDAVYEAPQEEK	0		6.5	6854.3
P001-2B09	IDNYLK	3.7		89.8	82470
P001-2B09	IFFYDSENPPASEVLR	646.1	6.58852	44.8	47689
P001-2B09	IFYNQQNHYDGSTGK	53.8	3.96493	6.3	6558.9
P001-2B09	IILLSYGK	0		1.8	1843.7
P001-2B09	ILAGPAGDSNVVK	0		29.7	31510
P001-2B09	ILIGTVFHK	6	1.78709	3.9	3849.3
P001-2B09	ILISGLEPSTPYR	4.2		9.4	9946.8
P001-2B09	INENTGSVSVTR	0		71.6	70149
P001-2B09	IPAGATNVDIR	0		0.9	871.7
P001-2B09	IPLENLQIIR	0		4.5	4762.5
P001-2B09	IQEVAGSLIFR	0		1.3	1229.8
P001-2B09	IQTHSTTYR	22.8	3.11158	4.7	5057
P001-2B09	ISEITNIVSK	27.8	3.06498	5.9	6258.7
P001-2B09	ISFDEFIK	10.5		37.5	37241
P001-2B09	ITDYGLESFR	0		6.8	7018.7
P001-2B09	ITLPDFTGDLR	259	5.56852	40	40782
P001-2B09	ITLYGR	0		1.6	1708.9
P001-2B09	ITPSYVAFTPEGER	0		19.1	18975
P001-2B09	IVLGQEQDSYGGK	486.6	6.23092	22.3	22762
P001-2B09	IYHSHIDAPK	1063.3	6.93301	42.7	44173
P001-2B09	IYLSDSLTGK	5.1		9	9053.7
P001-2B09	KPQDFLEELK	0		30.5	29894
P001-2B09	LADVYQAELR	0		1.4	1289
P001-2B09	LAELPADALGPLQR	63.5	4.12209	8.7	8840.6
P001-2B09	LDVASEFR	0		5.1	5315
P001-2B09	LEAGDHPVELLAR	3.7		14.4	15237
P001-2B09	LEGQISAR	0		7.9	9098
P001-2B09	LETPDFQLFK	623.7	6.49229	58.8	58109
P001-2B09	LFDQAFGLPR	0		63.7	68533
P001-2B09	LGEVNTYAGDLQK	206.3	5.47202	30.9	12700
P001-2B09	LGEYDLR	28.3	3.29862	14.3	15091
P001-2B09	LGGPEAGLGEYLFER	0		4.8	5078.1
P001-2B09	LGLSDHEIDR	0		8.8	9161.6
P001-2B09	LGNQEPGGQTALK	737.9	6.58447	33.2	31804
P001-2B09	LGPLVEQGR	392.8	5.87448	12.4	13140
P001-2B09	LHPTHYSIR	0		83.7	85321
P001-2B09	LIQGAPTIR	3.5		5.4	5335.1
P001-2B09	LLEYDTVTR	10.5	2.28532	5.2	5340.7
P001-2B09	LLGIETPLPK	5.6		14.3	14831
P001-2B09	LPGGYGLPYTTGK	0		16.8	18013
P001-2B09	LQSLFDSPDFSK	157.2	5.07964	53.7	55958
P001-2B09	LSPIYNLVPVK	1026	6.95315	53.6	47568
P001-2B09	LTIVHHPGGK	0		12.4	18083
P001-2B09	LVGGLHR	375.8	6.10872	21	3762.8
P001-2B09	LVNEVTEFAK	206030	12.2515	1218.7	1175000
P001-2B09	LVNVVLGAHNVR	3.3		65.2	10608
P001-2B09	LVSALHTR	0		0.6	604
P001-2B09	LVVLPFPK	7.4		51.6	39943
P001-2B09	LYNPDVR	0		15.6	15746
P001-2B09	MESLGITSR	241.1	5.43018	12.1	12490
P001-2B09	MLEVPYVDR	70	4.14059	16.2	16330
P001-2B09	NANTFISPQQR	0		14	14010
P001-2B09	NFPSPVDAAFR	7925.6	8.97016	71.9	68896
P001-2B09	NILTSNNIDVK	847.8	6.62661	39.6	40287
P001-2B09	NMLEMIFTPR	0		56.4	56991
P001-2B09	NNFVPTNVGSK	0		2.3	2461.1
P001-2B09	NTVISVNPSTK	5.2		5.9	5540.7
P001-2B09	NVALVSGDTENAK	23.5	3.13479	9.9	10152
P001-2B09	NVNQSLLELHK	0		5.6	6018.1
P001-2B09	NWETEITAQPDGGK	205.7	5.32326	37.9	7407
P001-2B09	NWGLSVYADKPETTK	23158	10.0412	149.4	58012
P001-2B09	NYLAWYQQKPGQPPK	263.6	5.56619	26.6	11084
P001-2B09	PAFSAIR	13.9		15.4	16137
P001-2B09	PDLSFPVK	0		7.1	7548.6
P001-2B09	PFFAGLVK	0		7	7080.8
P001-2B09	QEPGENSEILPTLK	98.3	4.56066	11	4602.6
P001-2B09	SALVLQYLR	37.5		64.5	65912
P001-2B09	SDLAVPSELALLK	15.2		59.3	57375
P001-2B09	SDLEVAHYK	268.4	5.55716	12.7	12085
P001-2B09	SELVTVTESFSTPK	0	#NUM!	-13.1	3841.7
P001-2B09	SGVQQLIQYYQDQK	235.5	5.42585	63.9	3225.6
P001-2B09	SHLIIAQVAK	40.8	3.71618	10.2	3936.1
P001-2B09	SIPQVSPVR	110.3	4.65397	2.5	2641.8
P001-2B09	SLAPTAAAK	654.5	6.54097	26.9	11533
P001-2B09	SLEDLQLTHNK	270.9	5.52328	53.8	44302
P001-2B09	SLGVGFATR	0		7.4	8027.1
P001-2B09	SLLEGEGSSGGGGR	0		81.2	91131
P001-2B09	SLQSELDEINK	0		17.3	17357
P001-2B09	SPELQAEAK	14749	9.61946	134.3	129960
P001-2B09	SPEQQETVLDGNLIIR	751.1	6.6351	42.6	45101
P001-2B09	SPLNDFQVLR	21.5		53.6	53113
P001-2B09	SQFEGFVK	0		59.7	60994
P001-2B09	SSGLVSNAPGVQIR	62.6	4.16068	16.8	7044.4
P001-2B09	SSQESYAHGTK	862.2	6.7497	31.5	30661
P001-2B09	SSVAADVISLLLNGDGGVGR	0		1.3	1427.2
P001-2B09	SVLGQLGITK	45315	10.7185	47.7	48904
P001-2B09	SVNNVVVR	42.7	3.73212	5.7	5833.7
P001-2B09	SYELPDGQVITIGNER	30.9		41.2	41847
P001-2B09	TETPVSK	0		140	117820
P001-2B09	TGLQEVEVK	4199.9	8.30798	61.9	61712
P001-2B09	TGVITSPDFPNPYPK	0		56.5	57372
P001-2B09	TGYYFDGISR	60.9	4.11722	24.8	4073.3
P001-2B09	THHDGAITER	0		15.5	15755
P001-2B09	TLAFPLTIR	3.8		17.3	18286
P001-2B09	TLEAQLTPR	480.9	6.15211	16.5	17067
P001-2B09	TLGLYGK	5		733.7	28541
P001-2B09	TLLDIDNTR	0		12.6	13773
P001-2B09	TNFDNDIALVR	241.9	5.42481	51.1	52954
P001-2B09	TPEEYPESAK	0		76.1	74951
P001-2B09	TSESGLPSTR	19.6	2.98721	7.4	7186.4
P001-2B09	TSSSFEVR	45.6	3.85153	12.1	12035
P001-2B09	TTATDIK	0		6.8	6730.2
P001-2B09	TWTWVGTK	0		0.5	655.2
P001-2B09	TYFFVEDK	0		62.8	68162
P001-2B09	TYLPAVDEK	1037.1	6.84064	8.5	9022.7
P001-2B09	VAQELEEK	175.6	5.1897	33.3	12738
P001-2B09	VFFASWR	0		104.1	98633
P001-2B09	VFQFLEK	196.8	5.24241	7.2	7149.9
P001-2B09	VFQQVAQASK	0		43.6	18286
P001-2B09	VFSLQWGEVK	308.2	5.67407	127.2	122750
P001-2B09	VGAHAGEYGAEALER	291.2	5.53505	18	7068.9
P001-2B09	VGSALFLSHNLK	23		54.3	47063
P001-2B09	VLDALQAIK	7.4	2.0224	5.4	5598.6
P001-2B09	VLEPTLK	3863.7	8.27275	84.2	32605
P001-2B09	VLSLAQEQVGGSPEK	3569.4	8.16749	341.2	71629
P001-2B09	VNHVTLSQPK	47.3	3.92704	9.8	4023.8
P001-2B09	VNVGVK	0		11.7	11661
P001-2B09	VQHIQLLQK	11981	9.2754	34.8	37678
P001-2B09	VSQYIEWLQK	0		0.3	619.5
P001-2B09	VSVFVPPR	4511.8	8.57762	57.4	22969
P001-2B09	VVLGDQDLK	155.7	5.06196	6.3	6449.6
P001-2B09	VVPASADPADTEK	0		3	2996.1
P001-2B09	VVPGEEEQK	0		64.1	66929
P001-2B09	VVSWIDVYTR	0		5.8	6069.1
P001-2B09	VVVHPDYR	39.9	3.65593	3.6	3736.9
P001-2B09	VYFAGFPR	145.4	4.9492	15.3	15813
P001-2B09	WLTFSLGK	21.9		45	46483
P001-2B09	WPEPVFGR	-43.5		250.1	49778
P001-2B09	WSAGLTSSQVDLYIPK	318.9		414.4	401750
P001-2B09	YAVSEAAAHK	139.2	4.9293	23.6	1661.8
P001-2B09	YEASILTHDSSIR	10892	9.15591	73.3	65057
P001-2B09	YEELQVTVGR	30.2		277.9	291830
P001-2B09	YGFIEGHVVIPR	20.5		37.6	36264
P001-2B09	YITGDQLGALYQDFVR	0		4.8	5074.7
P001-2B09	YLGPQYVAGITNLK	0		7.8	8633.4
P001-2B09	YLPGYYSEK	0		7.6	7466.5
P001-2B09	YLQGSSVQLR	7.6		7.8	7857.5
P001-2B09	YLTLNTESTR	19.8	2.97823	7.3	7900.5
P001-2B09	YTHLVAIQNK	0		8.1	8266.8
P001-2B09	YVQELQK	11	2.25491	3.5	1473.8
P001-2B09	YWGVASFLQK	236.4	5.51549	54.3	57487
P001-2B09	YYDYSGAFR	0		5.9	6464.3
P001-2B09	YYSTTHGALLSGQR	0		5.3	5501.3
P002-3B04	AAQSGDYGGAGDDYVLGSLR	0		16.1	778.2
P002-3B04	AASGTQNNVLR	47.8		50.4	47666
P002-3B04	ADEGISFR	0		9.9	10317
P002-3B04	ADLFYDVEALDLESPK	262.9	5.57995	47.1	20097
P002-3B04	AEIEYLEK	11.7	2.45998	8.2	353.1
P002-3B04	AELIVQPELK	0		3.6	4082.1
P002-3B04	AEVDDVIQVR	42		70.1	11190
P002-3B04	AFLLTPR	127.6	4.96406	7.6	7905.9
P002-3B04	AFQLWSNVTPLTFTK	0		5.5	5704.8
P002-3B04	AFVFPK	1121	6.84256	6.1	6236.5
P002-3B04	AGALNSNDAFVLK	174.7	5.18423	58.4	24019
P002-3B04	AGGSWDLAVQER	173.4	5.1525	20.8	1457.1
P002-3B04	AGLLRPDYALLGHR	73.1		94.3	99283
P002-3B04	AHVNSLGENLK	0		4.9	5252.6
P002-3B04	AIDGINQR	6.2		15.1	15982
P002-3B04	AIGYLNTGYQR	992.6	6.71036	52.5	20799
P002-3B04	ALDFAVGEYNK	14	2.59269	9.9	11026
P002-3B04	ALEQDLPVNIK	21	3.10657	15.1	15861
P002-3B04	ALPGEQQPLHALTR	0		14.7	15472
P002-3B04	ALQASALAAWGGK	0		36.8	7719
P002-3B04	ALQDQLVLVAAK	433.2	6.05824	60.5	62364
P002-3B04	ALQVVR	18.5	2.86687	7.8	8327.8
P002-3B04	ALSLASSSGSDK	0		3.3	3606.8
P002-3B04	ALVILAK	1.2	0.412028	0.8	834.9
P002-3B04	ATEHLSTLSEK	12778	9.50751	137.2	128430
P002-3B04	ATVVYQGER	506.6	6.29021	31.3	32193
P002-3B04	ATYIQNYR	0		10.8	10945
P002-3B04	AVEPQLQEEER	14	2.52972	12.7	850.2
P002-3B04	AVGLAGTFR	1.5		12.2	12847
P002-3B04	AVIDDAFAR	1.1		5	4830
P002-3B04	AVLHIGEK	45.9	3.83517	12.2	1921.4
P002-3B04	AVYEAVLR	1.6		5.3	5689.7
P002-3B04	AWVAWR	27.6	3.20444	6.8	2982.8
P002-3B04	AYLDVNELK	0		1.4	1451.6
P002-3B04	DADPDTFFAK	176.2	5.19476	44.4	17997
P002-3B04	DDLYVSDAFHK	10232	9.27688	694.9	37735
P002-3B04	DEQVPFSK	0		8.2	8865.7
P002-3B04	DFAEHLLIPR	18.8		30.9	12082
P002-3B04	DGAGDVAFVK	6935	8.85809	265.2	114370
P002-3B04	DIAPTLTLYVGK	12771	9.53203	627.1	103150
P002-3B04	DINTFIHGNK	0.6		4.2	660.8
P002-3B04	DIPTNSPELEETLTHTITK	640.5	6.4823	41.4	6598.6
P002-3B04	DLFDPIIEDR	0		5	5235.3
P002-3B04	DLHLSDVFLK	141	4.97121	108.3	47457
P002-3B04	DLIQHPK	0		5.4	5904.7
P002-3B04	DLLLPQPDLR	709	6.54865	55.2	56768
P002-3B04	DLQNFLK	0		13.8	14148
P002-3B04	DLVFSTWDHK	0		70.9	71031
P002-3B04	DQYYNIDVPSR	44.8	3.79888	17.1	1165.3
P002-3B04	DVIVHPLPLK	0.4		0.6	598.1
P002-3B04	EADLPEPSEK	0		14.4	14597
P002-3B04	EANYIGSDK	11112		11.8	1880
P002-3B04	EAQLPVIENK	457.6	6.22023	44.3	47043
P002-3B04	EDVYVVGTVLR	1832.2	7.51522	28.6	28800
P002-3B04	EELLPAQDIK	785.6	6.6384	11.8	4606.1
P002-3B04	EGDPAPYK	0		16.3	17603
P002-3B04	EGGQTAPASTR	189.5	5.33956	59	59387
P002-3B04	EIGELYLPK	2960.9	7.94559	27.1	28817
P002-3B04	EIPAWVPFDPAAQITK	387.8	5.97951	33.2	34507
P002-3B04	ELDESLQVAER	790.6	6.77896	85.7	16844
P002-3B04	ELDSTGTPTGK	10.4		16.3	6319.1
P002-3B04	ELGPYTLDR	0		11.6	11643
P002-3B04	ELLESYIDGR	293.1	5.77849	27.8	29589
P002-3B04	ELLETGDNR	0		0.6	566.2
P002-3B04	ELLETVVNR	55.5	3.95711	11.3	1747.5
P002-3B04	ELQDLALQGAK	0		11.4	11371
P002-3B04	ENVLDEVANAK	0		6.4	6688
P002-3B04	EPGGPSFTIGK	0		9	9531.2
P002-3B04	EQEVVDK	0		50.1	54520
P002-3B04	EQPPSLTR	154.9	5.07887	10.2	10843
P002-3B04	ETQSTPQSAPQVR	0		33.8	32872
P002-3B04	ETSNFGFSLLR	8.8		51	52877
P002-3B04	EVATEGIR	0		4.5	5109.9
P002-3B04	EWFSETFQK	2110.7	7.72854	64.1	62145
P002-3B04	EYLIAGK	1.7		4.8	4867.2
P002-3B04	FEDGVLDPDYPR	1173.7	7.0597	65.8	65739
P002-3B04	FEEILTR	27.3	3.18288	2.5	2635
P002-3B04	FESSEEQAR	0		12.4	13643
P002-3B04	FGSSLITVR	12	2.5969	4.6	1907.6
P002-3B04	FHTFPQTAIGVGAPGK	0		1.6	1706.9
P002-3B04	FLNVLSPR	24	3.31802	2.5	2771.4
P002-3B04	FPEVDVLTK	247.1	5.54804	8.3	3489.4
P002-3B04	FQPTLLTLPR	517.4	6.24857	36	37467
P002-3B04	FQSVFTVTR	10.2	2.35923	6.6	2711.7
P002-3B04	FSPDDSAGASALLR	0		7	7159.7
P002-3B04	FSVVYAK	113.1	4.77797	31.8	31940
P002-3B04	FSYIPEAK	0		24.7	25612
P002-3B04	FTTDLDSPR	0.4		4.4	4458.7
P002-3B04	FYYNSVIGK	0		6.3	6702.2
P002-3B04	GATTSPGVYELSSR	2.5		3.8	4000.3
P002-3B04	GDSVVYGLR	0		5.5	5596
P002-3B04	GFPSVLR	1307.4	7.17427	41.8	38805
P002-3B04	GFQALGDAADIR	0		14.8	14741
P002-3B04	GFQQLLQELNQPR	20.5	3.08282	13.7	2281.8
P002-3B04	GFVEPDHYVVVGAQR	0		30	29992
P002-3B04	GFYFNKPTGYGSSSR	0		47.4	19808
P002-3B04	GGAGPPGPEGGK	0		29.4	27472
P002-3B04	GHFDTLSK	0		0.9	1438.5
P002-3B04	GHQAFDVGQPR	0		1.7	1876.9
P002-3B04	GIIDPTK	0		5.8	5682.5
P002-3B04	GLFIIDGK	5.2		13.6	14585
P002-3B04	GLTLHLK	179.3	5.24928	15.7	6470.4
P002-3B04	GNYDAAQR	842.4	6.73872	13	11941
P002-3B04	GPSVFPLAPSSK	6573.6	8.80246	38.2	39932
P002-3B04	GSGSGQSPSSGQHGTGFGR	0		29	29355
P002-3B04	GSHGLEIFQR	0		9.9	9716.7
P002-3B04	GSLVQASEANLQAAQDFVR	1368.8	7.43968	1124.2	161990
P002-3B04	GSPAINVAVHVFR	162.6	5.23061	33.2	33836
P002-3B04	GSVHQNFADFTFATGK	6.3		64.4	61874
P002-3B04	GTHGSFANGINWK	6.2		50.3	51302
P002-3B04	GTLLALER	0		4.2	4340.7
P002-3B04	GTYIPVPIVSELQSGK	7.9	2.15917	3.6	3743
P002-3B04	GTYSTTVTGR	97.8	4.63082	55.2	55074
P002-3B04	GVASLFAGR	0		4.9	5158.9
P002-3B04	GVDAQGTLSK	0		0.8	990.2
P002-3B04	GVSLFDIINPEIITR	8.1		55.4	56113
P002-3B04	GVVGLPGQR	0		14.5	14469
P002-3B04	GVVGPQGAR	0		0.7	802.4
P002-3B04	GWVTDGFSSLK	1668.2	7.45839	55.1	57878
P002-3B04	HAFILQDTK	29.7	3.37803	5.1	2026.9
P002-3B04	HHGPTITAK	338.8	5.82107	91.9	94287
P002-3B04	HQLYIDETVNSNIPTNLR	76		151.4	62625
P002-3B04	HTSVQTTSSGSGPFTDVR	0		42.8	46963
P002-3B04	IAFSATR	1		5	5195.5
P002-3B04	IALDFQR	0.6		2.6	1132
P002-3B04	IAWHVIR	36.4		37.9	39280
P002-3B04	IDAVYEAPQEEK	0		6.5	7029.8
P002-3B04	IDNYLK	3.5		91.1	37932
P002-3B04	IFFYDSENPPASEVLR	291.9	5.65862	45.6	46089
P002-3B04	IFYNQQNHYDGSTGK	19.8	2.98395	6.5	6612.1
P002-3B04	IILLSYGK	0		1.7	1799.8
P002-3B04	ILAGPAGDSNVVK	0		31.1	30277
P002-3B04	ILIGTVFHK	3.2		3.9	4102.6
P002-3B04	ILISGLEPSTPYR	1.7		9.9	9978.9
P002-3B04	INENTGSVSVTR	0		73.4	73076
P002-3B04	IPAGATNVDIR	0		0.9	999
P002-3B04	IPLENLQIIR	0		4.4	4572.4
P002-3B04	IQEVAGSLIFR	0		1.2	1329
P002-3B04	IQTHSTTYR	22.7	3.13076	4.6	1944.3
P002-3B04	ISEITNIVSK	0		15.2	6696.7
P002-3B04	ISFDEFIK	9.5		39.1	40367
P002-3B04	ITDYGLESFR	0		6	6752.1
P002-3B04	ITLPDFTGDLR	127.4	4.68432	41	42380
P002-3B04	ITLYGR	0		1.5	1581.6
P002-3B04	ITPSYVAFTPEGER	0		20	21389
P002-3B04	IVLGQEQDSYGGK	383.7	5.97921	53.6	23001
P002-3B04	IYHSHIDAPK	667.5	6.55335	108.9	42377
P002-3B04	IYLSDSLTGK	4.5		9.1	9611.1
P002-3B04	KPQDFLEELK	0		31	29328
P002-3B04	LADVYQAELR	0		1.4	637.6
P002-3B04	LAELPADALGPLQR	38.2	3.81658	9	9510.6
P002-3B04	LDVASEFR	0		5.3	5373
P002-3B04	LEAGDHPVELLAR	1.8		15.5	15419
P002-3B04	LEGQISAR	0		8.2	8834.2
P002-3B04	LETPDFQLFK	659.5	6.44524	61.6	63170
P002-3B04	LFDQAFGLPR	0		64.3	66859
P002-3B04	LGEVNTYAGDLQK	231	5.43553	29.7	30161
P002-3B04	LGEYDLR	20.9	3.09643	14.2	14603
P002-3B04	LGGPEAGLGEYLFER	0		4.9	5152.4
P002-3B04	LGLSDHEIDR	0		9.1	9250.8
P002-3B04	LGNQEPGGQTALK	281.7	5.65879	35.7	36219
P002-3B04	LGPLVEQGR	364.6	5.94483	12.3	12650
P002-3B04	LHPTHYSIR	0		85.8	89493
P002-3B04	LIQGAPTIR	5.8	1.82033	5.1	5200.7
P002-3B04	LLEYDTVTR	6.6	1.8977	5.6	5428
P002-3B04	LLGIETPLPK	3.4		14.6	15027
P002-3B04	LPGGYGLPYTTGK	0		17.8	17591
P002-3B04	LQSLFDSPDFSK	142.9	4.90643	54.7	55558
P002-3B04	LSPIYNLVPVK	488.2	6.17685	55.5	22303
P002-3B04	LTIVHHPGGK	0		17.3	18138
P002-3B04	LVGGLHR	122.8	4.70244	21.3	1829.8
P002-3B04	LVNEVTEFAK	143540	11.9283	1242.2	1227100
P002-3B04	LVNVVLGAHNVR	0		65.4	10379
P002-3B04	LVSALHTR	0		0.6	629
P002-3B04	LVVLPFPK	10.6		54.1	20819
P002-3B04	LYNPDVR	0		16.1	15556
P002-3B04	MESLGITSR	106.1	4.67988	12.1	12756
P002-3B04	MLEVPYVDR	50.5	3.96994	15.9	16939
P002-3B04	NANTFISPQQR	0		12.7	14122
P002-3B04	NFPSPVDAAFR	4205.7	8.34328	73.4	73706
P002-3B04	NILTSNNIDVK	355.1	5.93032	41.2	44318
P002-3B04	NMLEMIFTPR	0		57.6	59342
P002-3B04	NNFVPTNVGSK	0		2.4	2494.9
P002-3B04	NTVISVNPSTK	2.6		6.1	6441.2
P002-3B04	NVALVSGDTENAK	12.3	2.55071	10.1	10531
P002-3B04	NVNQSLLELHK	0		5.9	6164.8
P002-3B04	NWETEITAQPDGGK	130.4	4.95778	38	7747.8
P002-3B04	NWGLSVYADKPETTK	9407.7	9.17787	154.1	60850
P002-3B04	NYLAWYQQKPGQPPK	151.3	5.15207	26.4	10779
P002-3B04	PAFSAIR	7.8		15.4	15489
P002-3B04	PDLSFPVK	0		6.7	7622
P002-3B04	PFFAGLVK	0		7.2	7506.7
P002-3B04	QEPGENSEILPTLK	53.9	4.09587	12	4608.1
P002-3B04	SALVLQYLR	32		65.5	68387
P002-3B04	SDLAVPSELALLK	9.4		59.8	59513
P002-3B04	SDLEVAHYK	109.9	4.67341	12.9	5223.8
P002-3B04	SELVTVTESFSTPK	0		10.6	2250.3
P002-3B04	SGVQQLIQYYQDQK	84.9	4.47514	64.6	3315.4
P002-3B04	SHLIIAQVAK	0		10.1	4080.1
P002-3B04	SIPQVSPVR	50.2	3.90603	6.4	2668.7
P002-3B04	SLAPTAAAK	568.1	6.44942	27.5	28821
P002-3B04	SLEDLQLTHNK	218.3	5.44773	55.1	21315
P002-3B04	SLGVGFATR	0		7.5	7510.5
P002-3B04	SLLEGEGSSGGGGR	0		86.8	86088
P002-3B04	SLQSELDEINK	0		17.8	18452
P002-3B04	SPELQAEAK	8298.6	9.07648	132.6	128010
P002-3B04	SPEQQETVLDGNLIIR	897.5	6.77482	42.8	45411
P002-3B04	SPLNDFQVLR	15.5		55.5	57170
P002-3B04	SQFEGFVK	0		61	61342
P002-3B04	SSGLVSNAPGVQIR	29.2	3.41382	17.9	1066.7
P002-3B04	SSQESYAHGTK	437.5	6.13214	32.7	33297
P002-3B04	SSVAADVISLLLNGDGGVGR	0		1.1	1292.6
P002-3B04	SVLGQLGITK	18336	9.73181	48.9	49342
P002-3B04	SVNNVVVR	33.2	3.51904	5.9	5761.2
P002-3B04	SYELPDGQVITIGNER	33.8		40.9	44171
P002-3B04	TETPVSK	0		138	131490
P002-3B04	TGLQEVEVK	2318.4	7.78635	63.5	60818
P002-3B04	TGVITSPDFPNPYPK	0		57.6	60588
P002-3B04	TGYYFDGISR	24.3	3.1219	9.9	4279.3
P002-3B04	THHDGAITER	0		14.4	14611
P002-3B04	TLAFPLTIR	1.7		18.2	18775
P002-3B04	TLEAQLTPR	279.8	5.70843	16.1	16135
P002-3B04	TLGLYGK	-106.5		750.6	31634
P002-3B04	TLLDIDNTR	0		12.5	13010
P002-3B04	TNFDNDIALVR	199.4	5.33789	52.4	20679
P002-3B04	TPEEYPESAK	0		74.9	73159
P002-3B04	TSESGLPSTR	14.8	2.6898	7.3	7587.1
P002-3B04	TSSSFEVR	6.9		11.9	1995
P002-3B04	TTATDIK	0		6.7	7640.9
P002-3B04	TWTWVGTK	0		0.3	487.6
P002-3B04	TYFFVEDK	0		67.6	70558
P002-3B04	TYLPAVDEK	894.6	6.7928	9	9012.1
P002-3B04	VAQELEEK	107.4	4.81593	31.2	13009
P002-3B04	VFFASWR	0		103.7	101640
P002-3B04	VFQFLEK	91.5	4.57803	7.3	7642
P002-3B04	VFQQVAQASK	0		17.1	17916
P002-3B04	VFSLQWGEVK	190	5.25432	129.2	126620
P002-3B04	VGAHAGEYGAEALER	318.5	5.93704	7.1	7555.2
P002-3B04	VGSALFLSHNLK	18.9		57.1	23192
P002-3B04	VLDALQAIK	7.7	2.10306	5.4	5502
P002-3B04	VLEPTLK	2246.2	7.78115	86.4	35249
P002-3B04	VLSLAQEQVGGSPEK	1681.3	7.43089	67.4	67287
P002-3B04	VNHVTLSQPK	30.8	3.25942	10.1	4211.4
P002-3B04	VNVGVK	0		11.9	11515
P002-3B04	VQHIQLLQK	38.3	3.94023	36.6	36099
P002-3B04	VSQYIEWLQK	0		1.3	538.5
P002-3B04	VSVFVPPR	1850.7	7.52502	60	60005
P002-3B04	VVLGDQDLK	100.5	4.64268	6.3	6300.8
P002-3B04	VVPASADPADTEK	0		3.2	3237.1
P002-3B04	VVPGEEEQK	0		66.2	64901
P002-3B04	VVSWIDVYTR	0		5.3	5683.6
P002-3B04	VVVHPDYR	23.4	3.17913	9.1	3731.8
P002-3B04	VYFAGFPR	90.3	4.55672	15	6570.8
P002-3B04	WLTFSLGK	8.2		45.8	47949
P002-3B04	WPEPVFGR	6.5		51.5	51010
P002-3B04	WSAGLTSSQVDLYIPK	220.5		427.8	432640
P002-3B04	YAVSEAAAHK	73	4.32311	20.4	1532.2
P002-3B04	YEASILTHDSSIR	39.2		75.8	31819
P002-3B04	YEELQVTVGR	0		294.5	313950
P002-3B04	YGFIEGHVVIPR	14.3		38.7	36604
P002-3B04	YITGDQLGALYQDFVR	0		5.1	5149.6
P002-3B04	YLGPQYVAGITNLK	0		7.5	8557.6
P002-3B04	YLPGYYSEK	0		7.8	7971.1
P002-3B04	YLQGSSVQLR	3.3		7.9	7862
P002-3B04	YLTLNTESTR	18.1	2.89904	7	7597.2
P002-3B04	YTHLVAIQNK	0		8.1	8376.1
P002-3B04	YVQELQK	2.9		3.3	520
P002-3B04	YWGVASFLQK	276.8	5.71462	54.8	58409
P002-3B04	YYDYSGAFR	0		5.8	6602.5
P002-3B04	YYSTTHGALLSGQR	0		5.7	5797.2
P002-3B07	AAQSGDYGGAGDDYVLGSLR	0		16.1	778.2
P002-3B07	AASGTQNNVLR	80.6	4.33357	50.4	47666
P002-3B07	ADEGISFR	0		9.9	10317
P002-3B07	ADLFYDVEALDLESPK	394.3	5.98529	47.1	20097
P002-3B07	AEIEYLEK	25.2	3.22724	8.2	353.1
P002-3B07	AELIVQPELK	0		3.6	4082.1
P002-3B07	AEVDDVIQVR	60.6		70.1	11190
P002-3B07	AFLLTPR	172.9	5.26788	7.6	7905.9
P002-3B07	AFQLWSNVTPLTFTK	0		5.5	5704.8
P002-3B07	AFVFPK	1478.2	7.11916	6.1	6236.5
P002-3B07	AGALNSNDAFVLK	298.6	5.72027	58.4	24019
P002-3B07	AGGSWDLAVQER	264.8	5.57587	20.8	1457.1
P002-3B07	AGLLRPDYALLGHR	82		94.3	99283
P002-3B07	AHVNSLGENLK	0		4.9	5252.6
P002-3B07	AIDGINQR	10.5		15.1	15982
P002-3B07	AIGYLNTGYQR	1434.9	7.07889	52.5	20799
P002-3B07	ALDFAVGEYNK	21.7	3.03095	9.9	11026
P002-3B07	ALEQDLPVNIK	20.5	3.08247	15.1	15861
P002-3B07	ALPGEQQPLHALTR	0		14.7	15472
P002-3B07	ALQASALAAWGGK	0		36.8	7719
P002-3B07	ALQDQLVLVAAK	636.1	6.4424	60.5	62364
P002-3B07	ALQVVR	21.7	3.02641	7.8	8327.8
P002-3B07	ALSLASSSGSDK	0		3.3	3606.8
P002-3B07	ALVILAK	0		0.8	834.9
P002-3B07	ATEHLSTLSEK	15810	9.72043	137.2	128430
P002-3B07	ATVVYQGER	807.6	6.75655	31.3	32193
P002-3B07	ATYIQNYR	0		10.8	10945
P002-3B07	AVEPQLQEEER	21.8	2.97258	12.7	850.2
P002-3B07	AVGLAGTFR	1.8		12.2	12847
P002-3B07	AVIDDAFAR	2.1		5	4830
P002-3B07	AVLHIGEK	69	4.24281	12.2	1921.4
P002-3B07	AVYEAVLR	2.4		5.3	5689.7
P002-3B07	AWVAWR	37.2	3.50294	6.8	2982.8
P002-3B07	AYLDVNELK	0		1.4	1451.6
P002-3B07	DADPDTFFAK	224.3	5.43613	44.4	17997
P002-3B07	DDLYVSDAFHK	16776	9.77131	694.9	37735
P002-3B07	DEQVPFSK	0		8.2	8865.7
P002-3B07	DFAEHLLIPR	25.7		30.9	12082
P002-3B07	DGAGDVAFVK	9086.3	9.12828	265.2	114370
P002-3B07	DIAPTLTLYVGK	33020	10.482	627.1	103150
P002-3B07	DINTFIHGNK	0.6		4.2	660.8
P002-3B07	DIPTNSPELEETLTHTITK	940.4	6.86636	41.4	6598.6
P002-3B07	DLFDPIIEDR	0		5	5235.3
P002-3B07	DLHLSDVFLK	238.3	5.49598	108.3	47457
P002-3B07	DLIQHPK	0		5.4	5904.7
P002-3B07	DLLLPQPDLR	1573.2	7.34567	55.2	56768
P002-3B07	DLQNFLK	0		13.8	14148
P002-3B07	DLVFSTWDHK	0		70.9	71031
P002-3B07	DQYYNIDVPSR	58.1	4.05884	17.1	1165.3
P002-3B07	DVIVHPLPLK	0.4		0.6	598.1
P002-3B07	EADLPEPSEK	0		14.4	14597
P002-3B07	EANYIGSDK	21073		11.8	1880
P002-3B07	EAQLPVIENK	677.8	6.61309	44.3	47043
P002-3B07	EDVYVVGTVLR	3127	8.04978	28.6	28800
P002-3B07	EELLPAQDIK	1511	7.29248	11.8	4606.1
P002-3B07	EGDPAPYK	0		16.3	17603
P002-3B07	EGGQTAPASTR	277.2	5.71991	59	59387
P002-3B07	EIGELYLPK	6311.8	8.70251	27.1	28817
P002-3B07	EIPAWVPFDPAAQITK	498.6	6.23083	33.2	34507
P002-3B07	ELDESLQVAER	1264.4	7.24852	85.7	16844
P002-3B07	ELDSTGTPTGK	11.7		16.3	6319.1
P002-3B07	ELGPYTLDR	0		11.6	11643
P002-3B07	ELLESYIDGR	472.8	6.25665	27.8	29589
P002-3B07	ELLETGDNR	0		0.6	566.2
P002-3B07	ELLETVVNR	77.9	4.29615	11.3	1747.5
P002-3B07	ELQDLALQGAK	0		11.4	11371
P002-3B07	ENVLDEVANAK	0		6.4	6688
P002-3B07	EPGGPSFTIGK	0		9	9531.2
P002-3B07	EQEVVDK	0		50.1	54520
P002-3B07	EQPPSLTR	232.3	5.48412	10.2	10843
P002-3B07	ETQSTPQSAPQVR	0		33.8	32872
P002-3B07	ETSNFGFSLLR	15.3		51	52877
P002-3B07	EVATEGIR	0		4.5	5109.9
P002-3B07	EWFSETFQK	2892.3	8.04357	64.1	62145
P002-3B07	EYLIAGK	2.6		4.8	4867.2
P002-3B07	FEDGVLDPDYPR	2345.7	7.75213	65.8	65739
P002-3B07	FEEILTR	41.8	3.60889	2.5	2635
P002-3B07	FESSEEQAR	0		12.4	13643
P002-3B07	FGSSLITVR	13.4	2.70725	4.6	1907.6
P002-3B07	FHTFPQTAIGVGAPGK	0		1.6	1706.9
P002-3B07	FLNVLSPR	30.7	3.56423	2.5	2771.4
P002-3B07	FPEVDVLTK	330.1	5.83764	8.3	3489.4
P002-3B07	FQPTLLTLPR	1083.4	6.98762	36	37467
P002-3B07	FQSVFTVTR	16.6	2.84625	6.6	2711.7
P002-3B07	FSPDDSAGASALLR	0		7	7159.7
P002-3B07	FSVVYAK	131.8	4.93098	31.8	31940
P002-3B07	FSYIPEAK	0		24.7	25612
P002-3B07	FTTDLDSPR	1.2		4.4	4458.7
P002-3B07	FYYNSVIGK	0		6.3	6702.2
P002-3B07	GATTSPGVYELSSR	3.6		3.8	4000.3
P002-3B07	GDSVVYGLR	0		5.5	5596
P002-3B07	GFPSVLR	1896.1	7.54602	41.8	38805
P002-3B07	GFQALGDAADIR	0		14.8	14741
P002-3B07	GFQQLLQELNQPR	14.9	2.76376	13.7	2281.8
P002-3B07	GFVEPDHYVVVGAQR	0		30	29992
P002-3B07	GFYFNKPTGYGSSSR	0		47.4	19808
P002-3B07	GGAGPPGPEGGK	0		29.4	27472
P002-3B07	GHFDTLSK	0		0.9	1438.5
P002-3B07	GHQAFDVGQPR	0		1.7	1876.9
P002-3B07	GIIDPTK	0		5.8	5682.5
P002-3B07	GLFIIDGK	3.9		13.6	14585
P002-3B07	GLTLHLK	320.7	5.83073	15.7	6470.4
P002-3B07	GNYDAAQR	1539.3	7.34155	13	11941
P002-3B07	GPSVFPLAPSSK	8173	9.02024	38.2	39932
P002-3B07	GSGSGQSPSSGQHGTGFGR	0		29	29355
P002-3B07	GSHGLEIFQR	0		9.9	9716.7
P002-3B07	GSLVQASEANLQAAQDFVR	2437.7	8.0168	1124.2	161990
P002-3B07	GSPAINVAVHVFR	160.1	5.21512	33.2	33836
P002-3B07	GSVHQNFADFTFATGK	7		64.4	61874
P002-3B07	GTHGSFANGINWK	18		50.3	51302
P002-3B07	GTLLALER	0		4.2	4340.7
P002-3B07	GTYIPVPIVSELQSGK	9	2.28953	3.6	3743
P002-3B07	GTYSTTVTGR	233.6	5.5015	55.2	55074
P002-3B07	GVASLFAGR	0		4.9	5158.9
P002-3B07	GVDAQGTLSK	0		0.8	990.2
P002-3B07	GVSLFDIINPEIITR	10.6		55.4	56113
P002-3B07	GVVGLPGQR	0		14.5	14469
P002-3B07	GVVGPQGAR	0		0.7	802.4
P002-3B07	GWVTDGFSSLK	1812.2	7.54119	55.1	57878
P002-3B07	HAFILQDTK	52.6	3.9496	5.1	2026.9
P002-3B07	HHGPTITAK	369	5.90646	91.9	94287
P002-3B07	HQLYIDETVNSNIPTNLR	226.7	5.63715	151.4	62625
P002-3B07	HTSVQTTSSGSGPFTDVR	0		42.8	46963
P002-3B07	IAFSATR	4		5	5195.5
P002-3B07	IALDFQR	0		2.6	1132
P002-3B07	IAWHVIR	46.5	3.87938	37.9	39280
P002-3B07	IDAVYEAPQEEK	0		6.5	7029.8
P002-3B07	IDNYLK	3		91.1	37932
P002-3B07	IFFYDSENPPASEVLR	405.5	5.98733	45.6	46089
P002-3B07	IFYNQQNHYDGSTGK	30.2	3.40611	6.5	6612.1
P002-3B07	IILLSYGK	0		1.7	1799.8
P002-3B07	ILAGPAGDSNVVK	0		31.1	30277
P002-3B07	ILIGTVFHK	3.6		3.9	4102.6
P002-3B07	ILISGLEPSTPYR	2.7		9.9	9978.9
P002-3B07	INENTGSVSVTR	0		73.4	73076
P002-3B07	IPAGATNVDIR	0		0.9	999
P002-3B07	IPLENLQIIR	0		4.4	4572.4
P002-3B07	IQEVAGSLIFR	0		1.2	1329
P002-3B07	IQTHSTTYR	23.7	3.17387	4.6	1944.3
P002-3B07	ISEITNIVSK	0		15.2	6696.7
P002-3B07	ISFDEFIK	12.5		39.1	40367
P002-3B07	ITDYGLESFR	0		6	6752.1
P002-3B07	ITLPDFTGDLR	318.3	5.59998	41	42380
P002-3B07	ITLYGR	0		1.5	1581.6
P002-3B07	ITPSYVAFTPEGER	0		20	21389
P002-3B07	IVLGQEQDSYGGK	520.7	6.28452	53.6	23001
P002-3B07	IYHSHIDAPK	1199.3	7.13931	108.9	42377
P002-3B07	IYLSDSLTGK	5.2		9.1	9611.1
P002-3B07	KPQDFLEELK	0		31	29328
P002-3B07	LADVYQAELR	0		1.4	637.6
P002-3B07	LAELPADALGPLQR	49.9	4.08377	9	9510.6
P002-3B07	LDVASEFR	0		5.3	5373
P002-3B07	LEAGDHPVELLAR	2.2		15.5	15419
P002-3B07	LEGQISAR	0		8.2	8834.2
P002-3B07	LETPDFQLFK	1059.6	6.9194	61.6	63170
P002-3B07	LFDQAFGLPR	0		64.3	66859
P002-3B07	LGEVNTYAGDLQK	196.9	5.27581	29.7	30161
P002-3B07	LGEYDLR	29.7	3.44783	14.2	14603
P002-3B07	LGGPEAGLGEYLFER	0		4.9	5152.4
P002-3B07	LGLSDHEIDR	0		9.1	9250.8
P002-3B07	LGNQEPGGQTALK	489	6.21031	35.7	36219
P002-3B07	LGPLVEQGR	504.5	6.2696	12.3	12650
P002-3B07	LHPTHYSIR	0		85.8	89493
P002-3B07	LIQGAPTIR	6.2	1.88702	5.1	5200.7
P002-3B07	LLEYDTVTR	9.1	2.2189	5.6	5428
P002-3B07	LLGIETPLPK	4.5		14.6	15027
P002-3B07	LPGGYGLPYTTGK	0		17.8	17591
P002-3B07	LQSLFDSPDFSK	217.5	5.32648	54.7	55558
P002-3B07	LSPIYNLVPVK	932.5	6.824	55.5	22303
P002-3B07	LTIVHHPGGK	0		17.3	18138
P002-3B07	LVGGLHR	191.8	5.14834	21.3	1829.8
P002-3B07	LVNEVTEFAK	199660	12.2583	1242.2	1227100
P002-3B07	LVNVVLGAHNVR	0		65.4	10379
P002-3B07	LVSALHTR	0		0.6	629
P002-3B07	LVVLPFPK	12.5		54.1	20819
P002-3B07	LYNPDVR	0		16.1	15556
P002-3B07	MESLGITSR	189.2	5.2583	12.1	12756
P002-3B07	MLEVPYVDR	76.9	4.39047	15.9	16939
P002-3B07	NANTFISPQQR	0		12.7	14122
P002-3B07	NFPSPVDAAFR	6767.6	8.81898	73.4	73706
P002-3B07	NILTSNNIDVK	514.7	6.30151	41.2	44318
P002-3B07	NMLEMIFTPR	0		57.6	59342
P002-3B07	NNFVPTNVGSK	0		2.4	2494.9
P002-3B07	NTVISVNPSTK	3.7		6.1	6441.2
P002-3B07	NVALVSGDTENAK	17.5	2.90331	10.1	10531
P002-3B07	NVNQSLLELHK	0		5.9	6164.8
P002-3B07	NWETEITAQPDGGK	198.4	5.37746	38	7747.8
P002-3B07	NWGLSVYADKPETTK	19276	9.8952	154.1	60850
P002-3B07	NYLAWYQQKPGQPPK	197.1	5.41651	26.4	10779
P002-3B07	PAFSAIR	12.7		15.4	15489
P002-3B07	PDLSFPVK	0		6.7	7622
P002-3B07	PFFAGLVK	0		7.2	7506.7
P002-3B07	QEPGENSEILPTLK	91.8	4.62835	12	4608.1
P002-3B07	SALVLQYLR	47.8		65.5	68387
P002-3B07	SDLAVPSELALLK	11.4		59.8	59513
P002-3B07	SDLEVAHYK	194.2	5.24273	12.9	5223.8
P002-3B07	SELVTVTESFSTPK	0		10.6	2250.3
P002-3B07	SGVQQLIQYYQDQK	148.8	5.03626	64.6	3315.4
P002-3B07	SHLIIAQVAK	0		10.1	4080.1
P002-3B07	SIPQVSPVR	83.9	4.41964	6.4	2668.7
P002-3B07	SLAPTAAAK	757	6.73649	27.5	28821
P002-3B07	SLEDLQLTHNK	287	5.72134	55.1	21315
P002-3B07	SLGVGFATR	0		7.5	7510.5
P002-3B07	SLLEGEGSSGGGGR	0		86.8	86088
P002-3B07	SLQSELDEINK	0		17.8	18452
P002-3B07	SPELQAEAK	8642.1	9.11704	132.6	128010
P002-3B07	SPEQQETVLDGNLIIR	1612.4	7.36069	42.8	45411
P002-3B07	SPLNDFQVLR	18.4		55.5	57170
P002-3B07	SQFEGFVK	0		61	61342
P002-3B07	SSGLVSNAPGVQIR	44.3	3.83063	17.9	1066.7
P002-3B07	SSQESYAHGTK	840.6	6.78518	32.7	33297
P002-3B07	SSVAADVISLLLNGDGGVGR	0		1.1	1292.6
P002-3B07	SVLGQLGITK	41275	10.5432	48.9	49342
P002-3B07	SVNNVVVR	44.5	3.81198	5.9	5761.2
P002-3B07	SYELPDGQVITIGNER	55.5	4.03877	40.9	44171
P002-3B07	TETPVSK	0		138	131490
P002-3B07	TGLQEVEVK	4010.7	8.33444	63.5	60818
P002-3B07	TGVITSPDFPNPYPK	0		57.6	60588
P002-3B07	TGYYFDGISR	37	3.54234	9.9	4279.3
P002-3B07	THHDGAITER	0		14.4	14611
P002-3B07	TLAFPLTIR	2.2		18.2	18775
P002-3B07	TLEAQLTPR	393.8	6.0502	16.1	16135
P002-3B07	TLGLYGK	-106.4		750.6	31634
P002-3B07	TLLDIDNTR	0		12.5	13010
P002-3B07	TNFDNDIALVR	369.1	5.95365	52.4	20679
P002-3B07	TPEEYPESAK	0		74.9	73159
P002-3B07	TSESGLPSTR	21	3.0397	7.3	7587.1
P002-3B07	TSSSFEVR	19.3	3.03389	11.9	1995
P002-3B07	TTATDIK	0		6.7	7640.9
P002-3B07	TWTWVGTK	0		0.3	487.6
P002-3B07	TYFFVEDK	0		67.6	70558
P002-3B07	TYLPAVDEK	1385.5	7.23024	9	9012.1
P002-3B07	VAQELEEK	137.1	5.06008	31.2	13009
P002-3B07	VFFASWR	13		103.7	101640
P002-3B07	VFQFLEK	156.3	5.11347	7.3	7642
P002-3B07	VFQQVAQASK	0		17.1	17916
P002-3B07	VFSLQWGEVK	319.3	5.77343	129.2	126620
P002-3B07	VGAHAGEYGAEALER	150.6	5.18805	7.1	7555.2
P002-3B07	VGSALFLSHNLK	21.3		57.1	23192
P002-3B07	VLDALQAIK	4.7		5.4	5502
P002-3B07	VLEPTLK	3606.8	8.25473	86.4	35249
P002-3B07	VLSLAQEQVGGSPEK	2631.7	7.87895	67.4	67287
P002-3B07	VNHVTLSQPK	41	3.54548	10.1	4211.4
P002-3B07	VNVGVK	0		11.9	11515
P002-3B07	VQHIQLLQK	83.7	4.72202	36.6	36099
P002-3B07	VSQYIEWLQK	0		1.3	538.5
P002-3B07	VSVFVPPR	2469.5	7.81347	60	60005
P002-3B07	VVLGDQDLK	156.3	5.0843	6.3	6300.8
P002-3B07	VVPASADPADTEK	0		3.2	3237.1
P002-3B07	VVPGEEEQK	0		66.2	64901
P002-3B07	VVSWIDVYTR	0		5.3	5683.6
P002-3B07	VVVHPDYR	34.8	3.57601	9.1	3731.8
P002-3B07	VYFAGFPR	146	5.03719	15	6570.8
P002-3B07	WLTFSLGK	10.5		45.8	47949
P002-3B07	WPEPVFGR	10.9		51.5	51010
P002-3B07	WSAGLTSSQVDLYIPK	329.1		427.8	432640
P002-3B07	YAVSEAAAHK	90	4.53246	20.4	1532.2
P002-3B07	YEASILTHDSSIR	85.9	4.50002	75.8	31819
P002-3B07	YEELQVTVGR	0		294.5	313950
P002-3B07	YGFIEGHVVIPR	17.3		38.7	36604
P002-3B07	YITGDQLGALYQDFVR	0		5.1	5149.6
P002-3B07	YLGPQYVAGITNLK	0		7.5	8557.6
P002-3B07	YLPGYYSEK	0		7.8	7971.1
P002-3B07	YLQGSSVQLR	6.4		7.9	7862
P002-3B07	YLTLNTESTR	17.5	2.86533	7	7597.2
P002-3B07	YTHLVAIQNK	0		8.1	8376.1
P002-3B07	YVQELQK	5.4	1.68241	3.3	520
P002-3B07	YWGVASFLQK	231.8	5.5372	54.8	58409
P002-3B07	YYDYSGAFR	0		5.8	6602.5
P002-3B07	YYSTTHGALLSGQR	0		5.7	5797.2
P002-3B10	AAQSGDYGGAGDDYVLGSLR	0		16.1	778.2
P002-3B10	AASGTQNNVLR	64.4	4.10919	50.4	47666
P002-3B10	ADEGISFR	0		9.9	10317
P002-3B10	ADLFYDVEALDLESPK	374.3	5.93323	47.1	20097
P002-3B10	AEIEYLEK	16.2	2.78541	8.2	353.1
P002-3B10	AELIVQPELK	0		3.6	4082.1
P002-3B10	AEVDDVIQVR	60.8		70.1	11190
P002-3B10	AFLLTPR	116.3	4.87134	7.6	7905.9
P002-3B10	AFQLWSNVTPLTFTK	0		5.5	5704.8
P002-3B10	AFVFPK	1681.9	7.24826	6.1	6236.5
P002-3B10	AGALNSNDAFVLK	173.1	5.17503	58.4	24019
P002-3B10	AGGSWDLAVQER	241.5	5.48376	20.8	1457.1
P002-3B10	AGLLRPDYALLGHR	82.5		94.3	99283
P002-3B10	AHVNSLGENLK	0		4.9	5252.6
P002-3B10	AIDGINQR	8.1		15.1	15982
P002-3B10	AIGYLNTGYQR	1318.5	6.99429	52.5	20799
P002-3B10	ALDFAVGEYNK	18.7	2.88216	9.9	11026
P002-3B10	ALEQDLPVNIK	13.8		15.1	15861
P002-3B10	ALPGEQQPLHALTR	0		14.7	15472
P002-3B10	ALQASALAAWGGK	0		36.8	7719
P002-3B10	ALQDQLVLVAAK	486.2	6.17366	60.5	62364
P002-3B10	ALQVVR	19.4	2.91437	7.8	8327.8
P002-3B10	ALSLASSSGSDK	0		3.3	3606.8
P002-3B10	ALVILAK	0		0.8	834.9
P002-3B10	ATEHLSTLSEK	9458.6	9.20671	137.2	128430
P002-3B10	ATVVYQGER	617	6.48736	31.3	32193
P002-3B10	ATYIQNYR	0		10.8	10945
P002-3B10	AVEPQLQEEER	16.3	2.68183	12.7	850.2
P002-3B10	AVGLAGTFR	1.5		12.2	12847
P002-3B10	AVIDDAFAR	2.3		5	4830
P002-3B10	AVLHIGEK	66.1	4.19987	12.2	1921.4
P002-3B10	AVYEAVLR	2.2		5.3	5689.7
P002-3B10	AWVAWR	42.9	3.6455	6.8	2982.8
P002-3B10	AYLDVNELK	0		1.4	1451.6
P002-3B10	DADPDTFFAK	161	5.10455	44.4	17997
P002-3B10	DDLYVSDAFHK	12124	9.44655	694.9	37735
P002-3B10	DEQVPFSK	0		8.2	8865.7
P002-3B10	DFAEHLLIPR	20.9		30.9	12082
P002-3B10	DGAGDVAFVK	6412.3	8.77973	265.2	114370
P002-3B10	DIAPTLTLYVGK	37012	10.5961	627.1	103150
P002-3B10	DINTFIHGNK	0.6		4.2	660.8
P002-3B10	DIPTNSPELEETLTHTITK	822.7	6.73265	41.4	6598.6
P002-3B10	DLFDPIIEDR	0		5	5235.3
P002-3B10	DLHLSDVFLK	184.3	5.23901	108.3	47457
P002-3B10	DLIQHPK	0		5.4	5904.7
P002-3B10	DLLLPQPDLR	1187.3	7.06424	55.2	56768
P002-3B10	DLQNFLK	0		13.8	14148
P002-3B10	DLVFSTWDHK	0		70.9	71031
P002-3B10	DQYYNIDVPSR	66.2	4.18935	17.1	1165.3
P002-3B10	DVIVHPLPLK	0.5		0.6	598.1
P002-3B10	EADLPEPSEK	0		14.4	14597
P002-3B10	EANYIGSDK	11663		11.8	1880
P002-3B10	EAQLPVIENK	670.4	6.60211	44.3	47043
P002-3B10	EDVYVVGTVLR	2957.3	7.99398	28.6	28800
P002-3B10	EELLPAQDIK	1340.2	7.17253	11.8	4606.1
P002-3B10	EGDPAPYK	0		16.3	17603
P002-3B10	EGGQTAPASTR	176.4	5.26792	59	59387
P002-3B10	EIGELYLPK	4869.1	8.443	27.1	28817
P002-3B10	EIPAWVPFDPAAQITK	468	6.16749	33.2	34507
P002-3B10	ELDESLQVAER	796.9	6.7869	85.7	16844
P002-3B10	ELDSTGTPTGK	9.4		16.3	6319.1
P002-3B10	ELGPYTLDR	0		11.6	11643
P002-3B10	ELLESYIDGR	406.5	6.10556	27.8	29589
P002-3B10	ELLETGDNR	0		0.6	566.2
P002-3B10	ELLETVVNR	71.1	4.20481	11.3	1747.5
P002-3B10	ELQDLALQGAK	0		11.4	11371
P002-3B10	ENVLDEVANAK	0		6.4	6688
P002-3B10	EPGGPSFTIGK	0		9	9531.2
P002-3B10	EQEVVDK	0		50.1	54520
P002-3B10	EQPPSLTR	145.6	5.01696	10.2	10843
P002-3B10	ETQSTPQSAPQVR	0		33.8	32872
P002-3B10	ETSNFGFSLLR	12.3		51	52877
P002-3B10	EVATEGIR	0		4.5	5109.9
P002-3B10	EWFSETFQK	2226.8	7.78209	64.1	62145
P002-3B10	EYLIAGK	1.6		4.8	4867.2
P002-3B10	FEDGVLDPDYPR	1915.1	7.54931	65.8	65739
P002-3B10	FEEILTR	13.8	2.50066	2.5	2635
P002-3B10	FESSEEQAR	0		12.4	13643
P002-3B10	FGSSLITVR	6.3	1.95254	4.6	1907.6
P002-3B10	FHTFPQTAIGVGAPGK	0		1.6	1706.9
P002-3B10	FLNVLSPR	21.3	3.19868	2.5	2771.4
P002-3B10	FPEVDVLTK	288.7	5.70364	8.3	3489.4
P002-3B10	FQPTLLTLPR	708.5	6.56291	36	37467
P002-3B10	FQSVFTVTR	12.4	2.55454	6.6	2711.7
P002-3B10	FSPDDSAGASALLR	0		7	7159.7
P002-3B10	FSVVYAK	107.2	4.7244	31.8	31940
P002-3B10	FSYIPEAK	0		24.7	25612
P002-3B10	FTTDLDSPR	0.7		4.4	4458.7
P002-3B10	FYYNSVIGK	0		6.3	6702.2
P002-3B10	GATTSPGVYELSSR	3.3		3.8	4000.3
P002-3B10	GDSVVYGLR	0		5.5	5596
P002-3B10	GFPSVLR	1435.1	7.26746	41.8	38805
P002-3B10	GFQALGDAADIR	0		14.8	14741
P002-3B10	GFQQLLQELNQPR	12.6		13.7	2281.8
P002-3B10	GFVEPDHYVVVGAQR	10.2		30	29992
P002-3B10	GFYFNKPTGYGSSSR	0		47.4	19808
P002-3B10	GGAGPPGPEGGK	0		29.4	27472
P002-3B10	GHFDTLSK	0		0.9	1438.5
P002-3B10	GHQAFDVGQPR	0		1.7	1876.9
P002-3B10	GIIDPTK	0		5.8	5682.5
P002-3B10	GLFIIDGK	6.1		13.6	14585
P002-3B10	GLTLHLK	258.9	5.61666	15.7	6470.4
P002-3B10	GNYDAAQR	1139.5	7.04081	13	11941
P002-3B10	GPSVFPLAPSSK	7896.6	8.98583	38.2	39932
P002-3B10	GSGSGQSPSSGQHGTGFGR	0		29	29355
P002-3B10	GSHGLEIFQR	0		9.9	9716.7
P002-3B10	GSLVQASEANLQAAQDFVR	1996.5	7.81714	1124.2	161990
P002-3B10	GSPAINVAVHVFR	145.1	5.11674	33.2	33836
P002-3B10	GSVHQNFADFTFATGK	7.1		64.4	61874
P002-3B10	GTHGSFANGINWK	17.5		50.3	51302
P002-3B10	GTLLALER	0		4.2	4340.7
P002-3B10	GTYIPVPIVSELQSGK	2.6		3.6	3743
P002-3B10	GTYSTTVTGR	107.4	4.72445	55.2	55074
P002-3B10	GVASLFAGR	0		4.9	5158.9
P002-3B10	GVDAQGTLSK	0		0.8	990.2
P002-3B10	GVSLFDIINPEIITR	7.9		55.4	56113
P002-3B10	GVVGLPGQR	0		14.5	14469
P002-3B10	GVVGPQGAR	0		0.7	802.4
P002-3B10	GWVTDGFSSLK	1228.6	7.15252	55.1	57878
P002-3B10	HAFILQDTK	46.4	3.82418	5.1	2026.9
P002-3B10	HHGPTITAK	326.4	5.78378	91.9	94287
P002-3B10	HQLYIDETVNSNIPTNLR	258.8	5.76958	151.4	62625
P002-3B10	HTSVQTTSSGSGPFTDVR	17.7		42.8	46963
P002-3B10	IAFSATR	2.9		5	5195.5
P002-3B10	IALDFQR	0		2.6	1132
P002-3B10	IAWHVIR	42.4	3.78708	37.9	39280
P002-3B10	IDAVYEAPQEEK	0		6.5	7029.8
P002-3B10	IDNYLK	3.6		91.1	37932
P002-3B10	IFFYDSENPPASEVLR	287.3	5.64274	45.6	46089
P002-3B10	IFYNQQNHYDGSTGK	23.9	3.17215	6.5	6612.1
P002-3B10	IILLSYGK	0		1.7	1799.8
P002-3B10	ILAGPAGDSNVVK	0		31.1	30277
P002-3B10	ILIGTVFHK	2.8		3.9	4102.6
P002-3B10	ILISGLEPSTPYR	2.5		9.9	9978.9
P002-3B10	INENTGSVSVTR	0		73.4	73076
P002-3B10	IPAGATNVDIR	0		0.9	999
P002-3B10	IPLENLQIIR	0		4.4	4572.4
P002-3B10	IQEVAGSLIFR	0		1.2	1329
P002-3B10	IQTHSTTYR	17.4	2.86486	4.6	1944.3
P002-3B10	ISEITNIVSK	0		15.2	6696.7
P002-3B10	ISFDEFIK	10.3		39.1	40367
P002-3B10	ITDYGLESFR	0		6	6752.1
P002-3B10	ITLPDFTGDLR	235.3	5.29785	41	42380
P002-3B10	ITLYGR	0		1.5	1581.6
P002-3B10	ITPSYVAFTPEGER	0		20	21389
P002-3B10	IVLGQEQDSYGGK	489.2	6.22212	53.6	23001
P002-3B10	IYHSHIDAPK	943.7	6.89962	108.9	42377
P002-3B10	IYLSDSLTGK	0		9.1	9611.1
P002-3B10	KPQDFLEELK	0		31	29328
P002-3B10	LADVYQAELR	0		1.4	637.6
P002-3B10	LAELPADALGPLQR	32.4	3.6519	9	9510.6
P002-3B10	LDVASEFR	0		5.3	5373
P002-3B10	LEAGDHPVELLAR	2.6		15.5	15419
P002-3B10	LEGQISAR	0		8.2	8834.2
P002-3B10	LETPDFQLFK	939.2	6.79878	61.6	63170
P002-3B10	LFDQAFGLPR	0		64.3	66859
P002-3B10	LGEVNTYAGDLQK	143.5	4.95945	29.7	30161
P002-3B10	LGEYDLR	22.5	3.1702	14.2	14603
P002-3B10	LGGPEAGLGEYLFER	0		4.9	5152.4
P002-3B10	LGLSDHEIDR	0		9.1	9250.8
P002-3B10	LGNQEPGGQTALK	420.9	6.06034	35.7	36219
P002-3B10	LGPLVEQGR	406.5	6.05362	12.3	12650
P002-3B10	LHPTHYSIR	0		85.8	89493
P002-3B10	LIQGAPTIR	6.6	1.94954	5.1	5200.7
P002-3B10	LLEYDTVTR	7.6	2.03877	5.6	5428
P002-3B10	LLGIETPLPK	4.2		14.6	15027
P002-3B10	LPGGYGLPYTTGK	0		17.8	17591
P002-3B10	LQSLFDSPDFSK	155.8	4.99286	54.7	55558
P002-3B10	LSPIYNLVPVK	854.2	6.73629	55.5	22303
P002-3B10	LTIVHHPGGK	0		17.3	18138
P002-3B10	LVGGLHR	146.8	4.88096	21.3	1829.8
P002-3B10	LVNEVTEFAK	142180	11.9188	1242.2	1227100
P002-3B10	LVNVVLGAHNVR	0		65.4	10379
P002-3B10	LVSALHTR	0		0.6	629
P002-3B10	LVVLPFPK	11.8		54.1	20819
P002-3B10	LYNPDVR	0		16.1	15556
P002-3B10	MESLGITSR	154.6	5.05634	12.1	12756
P002-3B10	MLEVPYVDR	60	4.14231	15.9	16939
P002-3B10	NANTFISPQQR	0		12.7	14122
P002-3B10	NFPSPVDAAFR	5581	8.6262	73.4	73706
P002-3B10	NILTSNNIDVK	397.5	6.04312	41.2	44318
P002-3B10	NMLEMIFTPR	0		57.6	59342
P002-3B10	NNFVPTNVGSK	0		2.4	2494.9
P002-3B10	NTVISVNPSTK	3		6.1	6441.2
P002-3B10	NVALVSGDTENAK	18.6	2.96427	10.1	10531
P002-3B10	NVNQSLLELHK	0		5.9	6164.8
P002-3B10	NWETEITAQPDGGK	114.4	4.82688	38	7747.8
P002-3B10	NWGLSVYADKPETTK	17129	9.77711	154.1	60850
P002-3B10	NYLAWYQQKPGQPPK	148	5.13001	26.4	10779
P002-3B10	PAFSAIR	11.2		15.4	15489
P002-3B10	PDLSFPVK	0		6.7	7622
P002-3B10	PFFAGLVK	0		7.2	7506.7
P002-3B10	QEPGENSEILPTLK	58	4.16918	12	4608.1
P002-3B10	SALVLQYLR	41.7		65.5	68387
P002-3B10	SDLAVPSELALLK	15.9		59.8	59513
P002-3B10	SDLEVAHYK	169.6	5.10728	12.9	5223.8
P002-3B10	SELVTVTESFSTPK	0		10.6	2250.3
P002-3B10	SGVQQLIQYYQDQK	115.9	4.78639	64.6	3315.4
P002-3B10	SHLIIAQVAK	24.8	3.3262	10.1	4080.1
P002-3B10	SIPQVSPVR	66.8	4.19172	6.4	2668.7
P002-3B10	SLAPTAAAK	658.4	6.59694	27.5	28821
P002-3B10	SLEDLQLTHNK	198.3	5.35164	55.1	21315
P002-3B10	SLGVGFATR	0		7.5	7510.5
P002-3B10	SLLEGEGSSGGGGR	0		86.8	86088
P002-3B10	SLQSELDEINK	0		17.8	18452
P002-3B10	SPELQAEAK	6092.2	8.76741	132.6	128010
P002-3B10	SPEQQETVLDGNLIIR	1536	7.31215	42.8	45411
P002-3B10	SPLNDFQVLR	18.6		55.5	57170
P002-3B10	SQFEGFVK	0		61	61342
P002-3B10	SSGLVSNAPGVQIR	31.8	3.49911	17.9	1066.7
P002-3B10	SSQESYAHGTK	833.5	6.7767	32.7	33297
P002-3B10	SSVAADVISLLLNGDGGVGR	0		1.1	1292.6
P002-3B10	SVLGQLGITK	46007	10.6517	48.9	49342
P002-3B10	SVNNVVVR	33.5	3.52804	5.9	5761.2
P002-3B10	SYELPDGQVITIGNER	43.7	3.79974	40.9	44171
P002-3B10	TETPVSK	0		138	131490
P002-3B10	TGLQEVEVK	3291.1	8.1367	63.5	60818
P002-3B10	TGVITSPDFPNPYPK	0		57.6	60588
P002-3B10	TGYYFDGISR	35.6	3.50377	9.9	4279.3
P002-3B10	THHDGAITER	0		14.4	14611
P002-3B10	TLAFPLTIR	1.8		18.2	18775
P002-3B10	TLEAQLTPR	338.6	5.89918	16.1	16135
P002-3B10	TLGLYGK	-107.7		750.6	31634
P002-3B10	TLLDIDNTR	0		12.5	13010
P002-3B10	TNFDNDIALVR	301.6	5.75168	52.4	20679
P002-3B10	TPEEYPESAK	0		74.9	73159
P002-3B10	TSESGLPSTR	19	2.93961	7.3	7587.1
P002-3B10	TSSSFEVR	16	2.84637	11.9	1995
P002-3B10	TTATDIK	0		6.7	7640.9
P002-3B10	TWTWVGTK	0		0.3	487.6
P002-3B10	TYFFVEDK	0		67.6	70558
P002-3B10	TYLPAVDEK	887.5	6.78483	9	9012.1
P002-3B10	VAQELEEK	86.2	4.59604	31.2	13009
P002-3B10	VFFASWR	14.7		103.7	101640
P002-3B10	VFQFLEK	133.5	4.95579	7.3	7642
P002-3B10	VFQQVAQASK	0		17.1	17916
P002-3B10	VFSLQWGEVK	258.5	5.5622	129.2	126620
P002-3B10	VGAHAGEYGAEALER	498.1	6.38422	7.1	7555.2
P002-3B10	VGSALFLSHNLK	16.2		57.1	23192
P002-3B10	VLDALQAIK	11.9	2.53838	5.4	5502
P002-3B10	VLEPTLK	3002.3	8.07129	86.4	35249
P002-3B10	VLSLAQEQVGGSPEK	2682.1	7.89792	67.4	67287
P002-3B10	VNHVTLSQPK	30.7	3.25617	10.1	4211.4
P002-3B10	VNVGVK	0		11.9	11515
P002-3B10	VQHIQLLQK	66.1	4.48595	36.6	36099
P002-3B10	VSQYIEWLQK	0		1.3	538.5
P002-3B10	VSVFVPPR	1901.2	7.55194	60	60005
P002-3B10	VVLGDQDLK	141.6	4.98553	6.3	6300.8
P002-3B10	VVPASADPADTEK	0		3.2	3237.1
P002-3B10	VVPGEEEQK	0		66.2	64901
P002-3B10	VVSWIDVYTR	0		5.3	5683.6
P002-3B10	VVVHPDYR	30.7	3.45066	9.1	3731.8
P002-3B10	VYFAGFPR	138.8	4.98661	15	6570.8
P002-3B10	WLTFSLGK	9.4		45.8	47949
P002-3B10	WPEPVFGR	8.1		51.5	51010
P002-3B10	WSAGLTSSQVDLYIPK	257.5		427.8	432640
P002-3B10	YAVSEAAAHK	85.7	4.48351	20.4	1532.2
P002-3B10	YEASILTHDSSIR	65.8		75.8	31819
P002-3B10	YEELQVTVGR	0		294.5	313950
P002-3B10	YGFIEGHVVIPR	16.1		38.7	36604
P002-3B10	YITGDQLGALYQDFVR	0		5.1	5149.6
P002-3B10	YLGPQYVAGITNLK	0		7.5	8557.6
P002-3B10	YLPGYYSEK	0		7.8	7971.1
P002-3B10	YLQGSSVQLR	4.8		7.9	7862
P002-3B10	YLTLNTESTR	12.9	2.56035	7	7597.2
P002-3B10	YTHLVAIQNK	0		8.1	8376.1
P002-3B10	YVQELQK	4.8	1.56463	3.3	520
P002-3B10	YWGVASFLQK	157.9	5.15329	54.8	58409
P002-3B10	YYDYSGAFR	0		5.8	6602.5
P002-3B10	YYSTTHGALLSGQR	0		5.7	5797.2
P003-4B07	AAQSGDYGGAGDDYVLGSLR	0		17.9	858.8
P003-4B07	AASGTQNNVLR	76.6	4.36175	53.3	48405
P003-4B07	ADEGISFR	0		9.1	8671.9
P003-4B07	ADLFYDVEALDLESPK	451.2	6.03199	47.1	18884
P003-4B07	AEIEYLEK	30.2	3.2914	20.7	7854.8
P003-4B07	AELIVQPELK	0		4.3	4059.6
P003-4B07	AEVDDVIQVR	48.4		73.2	65959
P003-4B07	AFLLTPR	201	5.28219	7.8	7737.9
P003-4B07	AFQLWSNVTPLTFTK	0		5.6	5770.3
P003-4B07	AFVFPK	953.6	7.02833	6	5849.7
P003-4B07	AGALNSNDAFVLK	190.9	5.29097	56.7	56289
P003-4B07	AGGSWDLAVQER	214	5.42224	43.9	3721
P003-4B07	AGLLRPDYALLGHR	123.3	4.8028	94.7	91885
P003-4B07	AHVNSLGENLK	0		5	4904.7
P003-4B07	AIDGINQR	10.5		15	15381
P003-4B07	AIGYLNTGYQR	1027.8	7.01605	51.4	48956
P003-4B07	ALDFAVGEYNK	26.5	3.40943	10.5	10145
P003-4B07	ALEQDLPVNIK	33.4	3.61468	15.5	15351
P003-4B07	ALPGEQQPLHALTR	0		14.6	14629
P003-4B07	ALQASALAAWGGK	0		15.6	6721.3
P003-4B07	ALQDQLVLVAAK	745.8	6.63228	151.5	60979
P003-4B07	ALQVVR	33.1	3.4731	7.6	3055.8
P003-4B07	ALSLASSSGSDK	0		8.4	3380.4
P003-4B07	ALVILAK	0		0.9	804.6
P003-4B07	ATEHLSTLSEK	21451	9.94596	138	55126
P003-4B07	ATVVYQGER	911.9	6.83818	31.1	29225
P003-4B07	ATYIQNYR	0		10.4	10100
P003-4B07	AVEPQLQEEER	10.5	2.44997	5.3	5535
P003-4B07	AVGLAGTFR	2.2		12.2	12506
P003-4B07	AVIDDAFAR	2.9		4.9	4498.1
P003-4B07	AVLHIGEK	74.1	4.26406	5	4906
P003-4B07	AVYEAVLR	0.5		5.6	5188.6
P003-4B07	AWVAWR	64	4.1614	7.1	6864.2
P003-4B07	AYLDVNELK	0		1.2	1115.8
P003-4B07	DADPDTFFAK	254.9	5.57184	44.1	43037
P003-4B07	DDLYVSDAFHK	19719	9.86054	698.5	35262
P003-4B07	DEQVPFSK	0		8.6	8657.8
P003-4B07	DFAEHLLIPR	26.7		31.1	11511
P003-4B07	DGAGDVAFVK	9687.7	9.13638	260.3	100320
P003-4B07	DIAPTLTLYVGK	40341	10.7633	633.7	103700
P003-4B07	DINTFIHGNK	0.2		10.8	703.5
P003-4B07	DIPTNSPELEETLTHTITK	981.5	6.91691	40.9	6399.9
P003-4B07	DLFDPIIEDR	0		4.9	5076.9
P003-4B07	DLHLSDVFLK	171.5	5.21133	112.8	46252
P003-4B07	DLIQHPK	0		4.9	5769.9
P003-4B07	DLLLPQPDLR	1645.6	7.44223	54.7	52095
P003-4B07	DLQNFLK	0		13.8	12847
P003-4B07	DLVFSTWDHK	0		71.2	66984
P003-4B07	DQYYNIDVPSR	41.3	3.85278	15.1	1105.9
P003-4B07	DVIVHPLPLK	1.1	0.0665536	0.6	586.4
P003-4B07	EADLPEPSEK	0		14.5	14518
P003-4B07	EANYIGSDK	33339		11.9	4793
P003-4B07	EAQLPVIENK	907.5	6.82122	43.5	43182
P003-4B07	EDVYVVGTVLR	2380.2	7.84357	72	28834
P003-4B07	EELLPAQDIK	1297.1	7.18709	12.2	10954
P003-4B07	EGDPAPYK	0		15.5	15712
P003-4B07	EGGQTAPASTR	95	4.55295	58.3	55194
P003-4B07	EIGELYLPK	8147	9.01987	67.5	27989
P003-4B07	EIPAWVPFDPAAQITK	677.2	6.57435	83	32990
P003-4B07	ELDESLQVAER	793.7	6.69452	42.5	17604
P003-4B07	ELDSTGTPTGK	22.7	3.06478	16.1	16944
P003-4B07	ELGPYTLDR	0		10.7	10395
P003-4B07	ELLESYIDGR	502.9	6.27642	70.7	11122
P003-4B07	ELLETGDNR	0		0.4	475.6
P003-4B07	ELLETVVNR	51.4	3.90452	11.9	11792
P003-4B07	ELQDLALQGAK	0		11.1	10528
P003-4B07	ENVLDEVANAK	0		6.2	5924.6
P003-4B07	EPGGPSFTIGK	0		8.4	8763.6
P003-4B07	EQEVVDK	0		49.6	48430
P003-4B07	EQPPSLTR	235	5.58062	10.7	10966
P003-4B07	ETQSTPQSAPQVR	0		34.9	32808
P003-4B07	ETSNFGFSLLR	7.8		51.6	50543
P003-4B07	EVATEGIR	0		4.1	4166.1
P003-4B07	EWFSETFQK	3407.6	8.13667	62	58923
P003-4B07	EYLIAGK	1.3		4.8	4718.3
P003-4B07	FEDGVLDPDYPR	2656	7.87248	63.5	61965
P003-4B07	FEEILTR	5.5	1.69741	2.7	2586
P003-4B07	FESSEEQAR	0		12.4	10728
P003-4B07	FGSSLITVR	19.7	3.02052	4.5	4479.5
P003-4B07	FHTFPQTAIGVGAPGK	0		1.4	1557.7
P003-4B07	FLNVLSPR	43.9	3.68192	2.5	2648.8
P003-4B07	FPEVDVLTK	242.3	5.50113	20.5	7853
P003-4B07	FQPTLLTLPR	1111	7.05381	35.6	34761
P003-4B07	FQSVFTVTR	15.8	2.77043	6.8	6288.1
P003-4B07	FSPDDSAGASALLR	0		7.1	7323.7
P003-4B07	FSVVYAK	92	4.5063	31.9	29429
P003-4B07	FSYIPEAK	0		26	26343
P003-4B07	FTTDLDSPR	2.8		4.5	4297.9
P003-4B07	FYYNSVIGK	0		6.4	6349.5
P003-4B07	GATTSPGVYELSSR	4	1.40377	3.9	3969.8
P003-4B07	GDSVVYGLR	0		5.3	5212.9
P003-4B07	GFPSVLR	688.7	6.43972	41.8	38891
P003-4B07	GFQALGDAADIR	0		15.1	13533
P003-4B07	GFQQLLQELNQPR	27.9	3.42412	5.3	5479.5
P003-4B07	GFVEPDHYVVVGAQR	8.3		30.1	28844
P003-4B07	GFYFNKPTGYGSSSR	6.3		48.9	44956
P003-4B07	GGAGPPGPEGGK	0		29.6	27188
P003-4B07	GHFDTLSK	0		1	1132.9
P003-4B07	GHQAFDVGQPR	0		1.5	1726.8
P003-4B07	GIIDPTK	0		5.9	5875.4
P003-4B07	GLFIIDGK	1.3		14	13706
P003-4B07	GLTLHLK	297.2	5.68753	6.2	5911.2
P003-4B07	GNYDAAQR	1359.7	7.258	12.3	12332
P003-4B07	GPSVFPLAPSSK	10833	9.30247	39	36903
P003-4B07	GSGSGQSPSSGQHGTGFGR	0		29.7	31897
P003-4B07	GSHGLEIFQR	0		9	9825.3
P003-4B07	GSLVQASEANLQAAQDFVR	5219.6	8.3715	1104.1	1104000
P003-4B07	GSPAINVAVHVFR	244.7	5.56555	32.6	31280
P003-4B07	GSVHQNFADFTFATGK	8.9		166.1	68003
P003-4B07	GTHGSFANGINWK	14.7		51.1	50756
P003-4B07	GTLLALER	0		10.9	3987
P003-4B07	GTYIPVPIVSELQSGK	2		3.6	3572
P003-4B07	GTYSTTVTGR	15.7		52.2	20670
P003-4B07	GVASLFAGR	0		4.9	4978
P003-4B07	GVDAQGTLSK	0		1	871.3
P003-4B07	GVSLFDIINPEIITR	2.1		54.7	54997
P003-4B07	GVVGLPGQR	0		14.5	13294
P003-4B07	GVVGPQGAR	0		0.6	661.1
P003-4B07	GWVTDGFSSLK	2862.8	7.93436	56.4	54056
P003-4B07	HAFILQDTK	56	4.01645	13	2010.3
P003-4B07	HHGPTITAK	436.9	6.04494	88.3	86141
P003-4B07	HQLYIDETVNSNIPTNLR	275.1	5.71204	152.4	58892
P003-4B07	HTSVQTTSSGSGPFTDVR	26.4		45.6	46845
P003-4B07	IAFSATR	3.7		5.3	5115.5
P003-4B07	IALDFQR	0		2.9	2730.1
P003-4B07	IAWHVIR	52.8	4.05447	38.1	39662
P003-4B07	IDAVYEAPQEEK	0		6.7	6759
P003-4B07	IDNYLK	1.2		91.1	34915
P003-4B07	IFFYDSENPPASEVLR	321.2	5.7567	46.1	44143
P003-4B07	IFYNQQNHYDGSTGK	34.5	3.52698	6.4	6281.7
P003-4B07	IILLSYGK	0		1.9	1715.2
P003-4B07	ILAGPAGDSNVVK	0		30.2	30063
P003-4B07	ILIGTVFHK	4.2	1.38506	3.9	1604.7
P003-4B07	ILISGLEPSTPYR	1.6		9.9	9344.3
P003-4B07	INENTGSVSVTR	0		71.3	71527
P003-4B07	IPAGATNVDIR	0		1	986.4
P003-4B07	IPLENLQIIR	0		4.5	4415
P003-4B07	IQEVAGSLIFR	0		2.7	1122.3
P003-4B07	IQTHSTTYR	19	2.91617	4.8	4958.2
P003-4B07	ISEITNIVSK	36.1	3.45588	6.2	5900
P003-4B07	ISFDEFIK	7.2		39.1	38982
P003-4B07	ITDYGLESFR	0		6.6	6364.3
P003-4B07	ITLPDFTGDLR	280.6	5.74636	40.9	41098
P003-4B07	ITLYGR	0		1.5	1526.9
P003-4B07	ITPSYVAFTPEGER	0		20	19075
P003-4B07	IVLGQEQDSYGGK	836.6	6.78929	53.7	20638
P003-4B07	IYHSHIDAPK	1081.4	6.97295	105.5	43093
P003-4B07	IYLSDSLTGK	0		9.6	9351.3
P003-4B07	KPQDFLEELK	0		31.6	30159
P003-4B07	LADVYQAELR	0		1.3	1393.6
P003-4B07	LAELPADALGPLQR	81	4.29969	22.4	9008.7
P003-4B07	LDVASEFR	0		5.4	5455.8
P003-4B07	LEAGDHPVELLAR	2.8		15.5	14425
P003-4B07	LEGQISAR	0		9	8842.7
P003-4B07	LETPDFQLFK	1218.7	7.0817	62.7	58952
P003-4B07	LFDQAFGLPR	0		64.8	63146
P003-4B07	LGEVNTYAGDLQK	534.7	6.07823	29.8	28786
P003-4B07	LGEYDLR	28	3.35238	14.7	14565
P003-4B07	LGGPEAGLGEYLFER	0		11.4	4606.2
P003-4B07	LGLSDHEIDR	0		9.1	9177.8
P003-4B07	LGNQEPGGQTALK	622.7	6.40805	34	32785
P003-4B07	LGPLVEQGR	466.2	6.042	31.9	12943
P003-4B07	LHPTHYSIR	0		85.1	84381
P003-4B07	LIQGAPTIR	5.9	1.81328	5	4830.1
P003-4B07	LLEYDTVTR	8.2	2.11871	5.8	2193.7
P003-4B07	LLGIETPLPK	4.8		14.6	14261
P003-4B07	LPGGYGLPYTTGK	0		17.7	17198
P003-4B07	LQSLFDSPDFSK	184.8	5.29133	55.7	53387
P003-4B07	LSPIYNLVPVK	909.5	6.85214	56.1	21914
P003-4B07	LTIVHHPGGK	0		45.1	17165
P003-4B07	LVGGLHR	79.6	4.22731	20.5	4124
P003-4B07	LVNEVTEFAK	202110	12.1677	1240	1239900
P003-4B07	LVNVVLGAHNVR	0		63.5	40566
P003-4B07	LVSALHTR	0		0.6	664.4
P003-4B07	LVVLPFPK	14.8		54.7	20355
P003-4B07	LYNPDVR	0		16.6	16364
P003-4B07	MESLGITSR	204.5	5.36431	11.7	4806.9
P003-4B07	MLEVPYVDR	65.1	4.26098	16.3	15673
P003-4B07	NANTFISPQQR	0		14.2	13089
P003-4B07	NFPSPVDAAFR	7864	8.96267	74.9	69284
P003-4B07	NILTSNNIDVK	356.3	5.90318	42.4	16186
P003-4B07	NMLEMIFTPR	0		57.9	55964
P003-4B07	NNFVPTNVGSK	0		2.5	2323.5
P003-4B07	NTVISVNPSTK	5.8		6	6021.9
P003-4B07	NVALVSGDTENAK	14.1	2.71057	10.1	10301
P003-4B07	NVNQSLLELHK	0		6.1	5927.1
P003-4B07	NWETEITAQPDGGK	170.3	5.13059	19.5	7949.4
P003-4B07	NWGLSVYADKPETTK	25739	10.1951	153.4	59851
P003-4B07	NYLAWYQQKPGQPPK	117.2	4.74523	11	10345
P003-4B07	PAFSAIR	14.1		15.2	15305
P003-4B07	PDLSFPVK	0		18.3	7178
P003-4B07	PFFAGLVK	0		7.2	6813
P003-4B07	QEPGENSEILPTLK	96.1	4.51459	22.7	4729.4
P003-4B07	SALVLQYLR	50.9		66.2	64384
P003-4B07	SDLAVPSELALLK	10		59.9	55756
P003-4B07	SDLEVAHYK	216.4	5.4303	32.6	12227
P003-4B07	SELVTVTESFSTPK	0		1.6	2058.4
P003-4B07	SGVQQLIQYYQDQK	117.8	4.72795	62.6	3118.8
P003-4B07	SHLIIAQVAK	24	3.2682	10.2	4082.3
P003-4B07	SIPQVSPVR	66.6	4.24382	6.2	2474.9
P003-4B07	SLAPTAAAK	767.3	6.59531	27.9	27678
P003-4B07	SLEDLQLTHNK	284.5	5.58314	54.9	21997
P003-4B07	SLGVGFATR	0		7.6	7290.3
P003-4B07	SLLEGEGSSGGGGR	0		84.9	82706
P003-4B07	SLQSELDEINK	0		18.1	17785
P003-4B07	SPELQAEAK	9769.8	9.1968	134.7	131990
P003-4B07	SPEQQETVLDGNLIIR	1104.3	7.02635	104.7	42321
P003-4B07	SPLNDFQVLR	14.5		55.4	54034
P003-4B07	SQFEGFVK	0		60.6	59550
P003-4B07	SSGLVSNAPGVQIR	49.8	3.95814	17.3	6344.1
P003-4B07	SSQESYAHGTK	735.1	6.5981	79	30943
P003-4B07	SSVAADVISLLLNGDGGVGR	0		3	1130.9
P003-4B07	SVLGQLGITK	43189		122.2	42346
P003-4B07	SVNNVVVR	45	3.84503	5.8	5472.6
P003-4B07	SYELPDGQVITIGNER	57.6	3.9375	42.7	17731
P003-4B07	TETPVSK	0		142	127810
P003-4B07	TGLQEVEVK	3491.2	8.19309	62.4	59296
P003-4B07	TGVITSPDFPNPYPK	0		57.9	57744
P003-4B07	TGYYFDGISR	26	3.30246	10	9833.2
P003-4B07	THHDGAITER	0		14.5	15481
P003-4B07	TLAFPLTIR	2.3		18.1	17600
P003-4B07	TLEAQLTPR	405	6.01679	16.6	16090
P003-4B07	TLGLYGK	-54.6		753.3	28171
P003-4B07	TLLDIDNTR	0		12.8	12415
P003-4B07	TNFDNDIALVR	320.6	5.82176	52.5	47359
P003-4B07	TPEEYPESAK	0		76.1	68796
P003-4B07	TSESGLPSTR	17.8	2.91718	7.7	3086.9
P003-4B07	TSSSFEVR	10.5		11.8	4912.1
P003-4B07	TTATDIK	0		7	7224.6
P003-4B07	TWTWVGTK	0	#NUM!	-0.7	814.7
P003-4B07	TYFFVEDK	0		66.9	65154
P003-4B07	TYLPAVDEK	1238.9	7.1081	8.8	3340.2
P003-4B07	VAQELEEK	218.8	5.39605	12.5	12351
P003-4B07	VFFASWR	0		106.4	95187
P003-4B07	VFQFLEK	165	5.12425	7.1	7238.6
P003-4B07	VFQQVAQASK	0		19	18880
P003-4B07	VFSLQWGEVK	266.5	5.65054	128	121200
P003-4B07	VGAHAGEYGAEALER	130	4.75522	6.9	6722.9
P003-4B07	VGSALFLSHNLK	32.4		57.1	22837
P003-4B07	VLDALQAIK	3.2		5.5	5529
P003-4B07	VLEPTLK	3792.1	8.21139	86	33723
P003-4B07	VLSLAQEQVGGSPEK	2327	7.75821	65.1	61748
P003-4B07	VNHVTLSQPK	65.5	4.21026	10.1	1609.5
P003-4B07	VNVGVK	0		11.9	12222
P003-4B07	VQHIQLLQK	0		94	36753
P003-4B07	VSQYIEWLQK	0		0.5	544.3
P003-4B07	VSVFVPPR	866.8	6.66368	59.7	56797
P003-4B07	VVLGDQDLK	194.5	5.27052	16.6	6211.2
P003-4B07	VVPASADPADTEK	0		3.2	3086.7
P003-4B07	VVPGEEEQK	0		65.1	62399
P003-4B07	VVSWIDVYTR	0		5.5	5404.4
P003-4B07	VVVHPDYR	38.9	3.75802	3.7	3787.4
P003-4B07	VYFAGFPR	149.7	5.03248	38.1	15196
P003-4B07	WLTFSLGK	5		45.7	44881
P003-4B07	WPEPVFGR	-2.1		51.5	52068
P003-4B07	WSAGLTSSQVDLYIPK	248.7		418	415450
P003-4B07	YAVSEAAAHK	123.9	4.80108	47.3	8964.5
P003-4B07	YEASILTHDSSIR	23.9		78.7	30232
P003-4B07	YEELQVTVGR	2.7		296.5	298080
P003-4B07	YGFIEGHVVIPR	11.4		39.4	37845
P003-4B07	YITGDQLGALYQDFVR	0		5.4	5314.2
P003-4B07	YLGPQYVAGITNLK	0		7.8	8879.3
P003-4B07	YLPGYYSEK	0		19.1	7374.2
P003-4B07	YLQGSSVQLR	5		7.8	7532.3
P003-4B07	YLTLNTESTR	23.6	3.20532	7.5	3040.8
P003-4B07	YTHLVAIQNK	0		7.4	7419.4
P003-4B07	YVQELQK	6.9	2.25519	1.3	1390.1
P003-4B07	YWGVASFLQK	387.9	6.00401	56.1	54654
P003-4B07	YYDYSGAFR	0		6.2	6254.6
P003-4B07	YYSTTHGALLSGQR	0		5.7	5488.7
P003-4B10	AAQSGDYGGAGDDYVLGSLR	0		17.9	858.8
P003-4B10	AASGTQNNVLR	111.2	4.73449	53.3	48405
P003-4B10	ADEGISFR	0		9.1	8671.9
P003-4B10	ADLFYDVEALDLESPK	502.2	6.13908	47.1	18884
P003-4B10	AEIEYLEK	32.4	3.36172	20.7	7854.8
P003-4B10	AELIVQPELK	0		4.3	4059.6
P003-4B10	AEVDDVIQVR	70		73.2	65959
P003-4B10	AFLLTPR	181.6	5.18069	7.8	7737.9
P003-4B10	AFQLWSNVTPLTFTK	0		5.6	5770.3
P003-4B10	AFVFPK	484.3	6.35079	6	5849.7
P003-4B10	AGALNSNDAFVLK	171.6	5.18439	56.7	56289
P003-4B10	AGGSWDLAVQER	229.1	5.49043	43.9	3721
P003-4B10	AGLLRPDYALLGHR	135	4.89346	94.7	91885
P003-4B10	AHVNSLGENLK	0		5	4904.7
P003-4B10	AIDGINQR	17.9	2.86778	15	15381
P003-4B10	AIGYLNTGYQR	956.2	6.94384	51.4	48956
P003-4B10	ALDFAVGEYNK	28.8	3.49266	10.5	10145
P003-4B10	ALEQDLPVNIK	31	3.54012	15.5	15351
P003-4B10	ALPGEQQPLHALTR	0		14.6	14629
P003-4B10	ALQASALAAWGGK	0		15.6	6721.3
P003-4B10	ALQDQLVLVAAK	745.2	6.63147	151.5	60979
P003-4B10	ALQVVR	39.1	3.63968	7.6	3055.8
P003-4B10	ALSLASSSGSDK	0		8.4	3380.4
P003-4B10	ALVILAK	0		0.9	804.6
P003-4B10	ATEHLSTLSEK	15263	9.60562	138	55126
P003-4B10	ATVVYQGER	1022.3	6.95246	31.1	29225
P003-4B10	ATYIQNYR	0		10.4	10100
P003-4B10	AVEPQLQEEER	9.4	2.3393	5.3	5535
P003-4B10	AVGLAGTFR	3.4		12.2	12506
P003-4B10	AVIDDAFAR	1.6		4.9	4498.1
P003-4B10	AVLHIGEK	75.5	4.28278	5	4906
P003-4B10	AVYEAVLR	0.4		5.6	5188.6
P003-4B10	AWVAWR	61.9	4.12803	7.1	6864.2
P003-4B10	AYLDVNELK	0		1.2	1115.8
P003-4B10	DADPDTFFAK	248.3	5.54561	44.1	43037
P003-4B10	DDLYVSDAFHK	21416	9.9431	698.5	35262
P003-4B10	DEQVPFSK	0		8.6	8657.8
P003-4B10	DFAEHLLIPR	31.6	3.45054	31.1	11511
P003-4B10	DGAGDVAFVK	9744.4	9.14221	260.3	100320
P003-4B10	DIAPTLTLYVGK	52747	11.0315	633.7	103700
P003-4B10	DINTFIHGNK	0.3		10.8	703.5
P003-4B10	DIPTNSPELEETLTHTITK	1088.5	7.02038	40.9	6399.9
P003-4B10	DLFDPIIEDR	0		4.9	5076.9
P003-4B10	DLHLSDVFLK	215.4	5.43924	112.8	46252
P003-4B10	DLIQHPK	0		4.9	5769.9
P003-4B10	DLLLPQPDLR	1505.1	7.35298	54.7	52095
P003-4B10	DLQNFLK	0		13.8	12847
P003-4B10	DLVFSTWDHK	0		71.2	66984
P003-4B10	DQYYNIDVPSR	44.1	3.91838	15.1	1105.9
P003-4B10	DVIVHPLPLK	1	-0.0287565	0.6	586.4
P003-4B10	EADLPEPSEK	0		14.5	14518
P003-4B10	EANYIGSDK	29066		11.9	4793
P003-4B10	EAQLPVIENK	1117.3	7.0292	43.5	43182
P003-4B10	EDVYVVGTVLR	2625.9	7.94181	72	28834
P003-4B10	EELLPAQDIK	1536.7	7.35659	12.2	10954
P003-4B10	EGDPAPYK	0		15.5	15712
P003-4B10	EGGQTAPASTR	100.7	4.61122	58.3	55194
P003-4B10	EIGELYLPK	8629.5	9.0774	67.5	27989
P003-4B10	EIPAWVPFDPAAQITK	722	6.63841	83	32990
P003-4B10	ELDESLQVAER	981.5	6.9069	42.5	17604
P003-4B10	ELDSTGTPTGK	17.9	2.82722	16.1	16944
P003-4B10	ELGPYTLDR	0		10.7	10395
P003-4B10	ELLESYIDGR	619.5	6.48494	70.7	11122
P003-4B10	ELLETGDNR	0		0.4	475.6
P003-4B10	ELLETVVNR	51.2	3.90062	11.9	11792
P003-4B10	ELQDLALQGAK	0		11.1	10528
P003-4B10	ENVLDEVANAK	0		6.2	5924.6
P003-4B10	EPGGPSFTIGK	0		8.4	8763.6
P003-4B10	EQEVVDK	0		49.6	48430
P003-4B10	EQPPSLTR	199.6	5.41735	10.7	10966
P003-4B10	ETQSTPQSAPQVR	0		34.9	32808
P003-4B10	ETSNFGFSLLR	9.3		51.6	50543
P003-4B10	EVATEGIR	0		4.1	4166.1
P003-4B10	EWFSETFQK	3233.9	8.08435	62	58923
P003-4B10	EYLIAGK	1.1		4.8	4718.3
P003-4B10	FEDGVLDPDYPR	2668.8	7.87728	63.5	61965
P003-4B10	FEEILTR	4.5	1.49674	2.7	2586
P003-4B10	FESSEEQAR	0		12.4	10728
P003-4B10	FGSSLITVR	18.7	2.96843	4.5	4479.5
P003-4B10	FHTFPQTAIGVGAPGK	0		1.4	1557.7
P003-4B10	FLNVLSPR	41.2	3.61844	2.5	2648.8
P003-4B10	FPEVDVLTK	265.2	5.59144	20.5	7853
P003-4B10	FQPTLLTLPR	1344.3	7.24442	35.6	34761
P003-4B10	FQSVFTVTR	21.8	3.09233	6.8	6288.1
P003-4B10	FSPDDSAGASALLR	0		7.1	7323.7
P003-4B10	FSVVYAK	90.8	4.49317	31.9	29429
P003-4B10	FSYIPEAK	0		26	26343
P003-4B10	FTTDLDSPR	2.4		4.5	4297.9
P003-4B10	FYYNSVIGK	0		6.4	6349.5
P003-4B10	GATTSPGVYELSSR	6.1	1.82576	3.9	3969.8
P003-4B10	GDSVVYGLR	0		5.3	5212.9
P003-4B10	GFPSVLR	713.1	6.47453	41.8	38891
P003-4B10	GFQALGDAADIR	0		15.1	13533
P003-4B10	GFQQLLQELNQPR	37.7	3.72515	5.3	5479.5
P003-4B10	GFVEPDHYVVVGAQR	10.7		30.1	28844
P003-4B10	GFYFNKPTGYGSSSR	7.6		48.9	44956
P003-4B10	GGAGPPGPEGGK	0		29.6	27188
P003-4B10	GHFDTLSK	0		1	1132.9
P003-4B10	GHQAFDVGQPR	0		1.5	1726.8
P003-4B10	GIIDPTK	0		5.9	5875.4
P003-4B10	GLFIIDGK	0.4		14	13706
P003-4B10	GLTLHLK	312.4	5.73741	6.2	5911.2
P003-4B10	GNYDAAQR	1667	7.46177	12.3	12332
P003-4B10	GPSVFPLAPSSK	11205	9.33623	39	36903
P003-4B10	GSGSGQSPSSGQHGTGFGR	0		29.7	31897
P003-4B10	GSHGLEIFQR	0		9	9825.3
P003-4B10	GSLVQASEANLQAAQDFVR	5070.1	8.34244	1104.1	1104000
P003-4B10	GSPAINVAVHVFR	248.3	5.58016	32.6	31280
P003-4B10	GSVHQNFADFTFATGK	12.4		166.1	68003
[truncated: 122,397 more rows]

## Sheet: Pig CSF
Sample	Peptide	Ratio	BatchCorrected
adelgid-12h	AAFFLSYEELLQR
adelgid-12h	AAGVNVEPFWPGLFAK
adelgid-12h	ADEGISFR	0.094	-2.26239
adelgid-12h	ADFPLSVVR	0.1079	-2.08424
adelgid-12h	AEVDDVIQVR	0.1334	-1.81958
adelgid-12h	AFGPGLQGGSAGSPAR	0.0447	-2.9574
adelgid-12h	AFLLTPR	0.1739	-1.72444
adelgid-12h	AFYAELYHIISSNLEK
adelgid-12h	AGALNSNDAFVLK	2.2019	0.86042
adelgid-12h	AGGIETIANEYSDR
adelgid-12h	AGQAVDDFIEK	0.0156	-3.98042
adelgid-12h	AIEENNNFSK
adelgid-12h	ALGVGFATR
adelgid-12h	ALTSELANAR	0.0756	-2.49593
adelgid-12h	ANDTTFGLAAGVFTR	0.0341	-3.34102
adelgid-12h	ASLYNAVTIEDVQK
adelgid-12h	AVLHVALR	1.4007	0.36085
adelgid-12h	AWVAWR	0.1768	-1.69897
adelgid-12h	AYLPVNESFGFTADLR	0.0096	-4.60777
adelgid-12h	DAGPLLISLK	0.1972	-1.34153
adelgid-12h	DAGVIAGLNVLR	0.2021	-1.57296
adelgid-12h	DFADIPNLR	0.627	-0.373342
adelgid-12h	DHAVDLIQK	0.671	-0.322872
adelgid-12h	DIVEAHYR	0.0153	-4.10165
adelgid-12h	DLELLIQTATR	0.0715	-2.54246
adelgid-12h	DLHFLEELQLGHNR
adelgid-12h	DNAGAATEEFIK
adelgid-12h	DNFTAIPEGTNGVEER
adelgid-12h	DNIQGITKPAIR	0.0485	-2.90253
adelgid-12h	DTDLDGFPDEK	0.0495	-2.87661
adelgid-12h	DVVLFEK	0.1944	-1.67304
adelgid-12h	DYIFGNYIER	0.2021	-1.74041
adelgid-12h	EAFAAVSK	0.5008	-0.694261
adelgid-12h	EDLGFSGR
adelgid-12h	EEASDYLELDTIK
adelgid-12h	EELPEPFEHLLQR
adelgid-12h	EESSPDYNPYQGVSVPLQQK	0.0297	-3.61648
adelgid-12h	EGAAHAFAQYNLDQFTPVK
adelgid-12h	EGGSIPVTLTFQEATGK
adelgid-12h	ELLHELALSVPGAR	0.0505	-2.8657
adelgid-12h	ELNELGSK	0.2152	-1.49433
adelgid-12h	ELVDGAPLWLLK
adelgid-12h	EQEVVDK
adelgid-12h	EVEPALELLEPIDQK
adelgid-12h	EVYELLDSPGK	0.0215	-3.69865
adelgid-12h	FADDQLIIDFDNFVR
adelgid-12h	FAGYIEK
adelgid-12h	FFVGGNWK	10.3728	2.30229
adelgid-12h	FGFPAFSGISR
adelgid-12h	FHDFLGDSWGILFSHPR	0.0133	-4.32124
adelgid-12h	FNDEHIPDSPFVVPVASLSDDAR	0.0305	-3.35493
adelgid-12h	FQEGQEEER
adelgid-12h	FTAPTSQFYHLFLHGNSLTR
adelgid-12h	FVFGTTPEDILR	0.0349	-3.24705
adelgid-12h	GDYDAFFEAR
adelgid-12h	GFSGYNTR
adelgid-12h	GLEEELQFSLGSK	1.609	0.456568
adelgid-12h	GLEVTAYSPLGSSDR
adelgid-12h	GLFIIDGK	0.6967	-0.367321
adelgid-12h	GLTSVINQK	0.168	-1.86358
adelgid-12h	GNFVSPVK
adelgid-12h	GPDGLTAFEATDNQAIK
adelgid-12h	GQTLVVQFTVK	0.2987	-1.11337
adelgid-12h	GSQYWR	1.1866	0.266628
adelgid-12h	GVDLVLNSLAEEK
adelgid-12h	GVLFASGQNLAR
adelgid-12h	GVNLPGAAVDLPAVSEK	0.4921	-0.859085
adelgid-12h	GVTFLLR
adelgid-12h	GVVGLPGQR	0.0141	-3.94624
adelgid-12h	GYNVNDEK	0.0865	-2.37305
adelgid-12h	HFQNLGK
adelgid-12h	HHLGLEEPK	0.0327	-3.31527
adelgid-12h	HIVTFDGQNFK	0.1719	-1.66495
adelgid-12h	HYGGLTGLNK	5.2054	1.50918
adelgid-12h	IAHVELADAGQYR	0.0163	-4.00151
adelgid-12h	IEGNLIFDPNNYLPK
adelgid-12h	IGGIGTVPVGR	0.0818	-2.46163
adelgid-12h	IGTDIQDNK
adelgid-12h	IIFVVGGPGSGK	2.2242	0.945369
adelgid-12h	IIGYTPDLDPETVDDAFAR
adelgid-12h	IISGDVANVFK
adelgid-12h	IQIQEAAK
adelgid-12h	IQNILTEEPK	0.9814	-0.0360438
adelgid-12h	ISVYYNEATGGK	0.0155	-4.10391
adelgid-12h	IYEENDR	0.0172	-4.04598
adelgid-12h	LAAAVSNFGYDLYR	1.603	0.622613
adelgid-12h	LAATNALLNSLEFTK	0.019	-3.85117
adelgid-12h	LADALQELR
adelgid-12h	LADVYQAELR	0.2503	-1.06154
adelgid-12h	LAEQAER	0.1781	-1.75396
adelgid-12h	LAGTQPLEVLEAVQR
adelgid-12h	LASTLVHLGEYQAAVDGAR	0.0521	-2.90082
adelgid-12h	LAVEALSSLDGDLAGR	0.2305	-1.4292
adelgid-12h	LDNLVAILDINR	0.0345	-3.41947
adelgid-12h	LEAGDHPVELLAR	0.1705	-1.65697
adelgid-12h	LEVLHK	0.4151	-1.03939
adelgid-12h	LEYSNFSIR	0.1097	-2.24167
adelgid-12h	LFDQAFGLPR
adelgid-12h	LFIGGLSFETTEESLR
adelgid-12h	LGAEVYHTLK
adelgid-12h	LGDSMANYPQGLDDK
adelgid-12h	LGPLVEQGR	4.6261	1.65585
adelgid-12h	LGSSEVEQVQLVVDGVK	37.1871	3.77354
adelgid-12h	LHEAVFLR	0.0408	-3.1593
adelgid-12h	LIFPYVELDLHSYDLGIENR
adelgid-12h	LLADPTGAFGK	0.0814	-2.47116
adelgid-12h	LLAEPVPGIK	0.0459	-3.05659
adelgid-12h	LLTVPFEK	0.0076	-4.67595
adelgid-12h	LSGNVLSYTFQVK	0.6896	-0.363381
adelgid-12h	LSSGLVTAALYGR
adelgid-12h	LSSLPFQK	0.2513	-1.42397
adelgid-12h	LTGQLFLGGSIVK	0.0877	-2.37452
adelgid-12h	LTHQIQELTLDTPYYFK	0.0135	-4.05762
adelgid-12h	LTTVPTQAFEYLSK
adelgid-12h	LVPVGYGIK	0.024	-3.69274
adelgid-12h	LVSQDNFGFDLPAVEAATK	0.0082	-4.70748
adelgid-12h	NAIGVAR
adelgid-12h	NAPTPQEFR	0.1802	-1.65354
adelgid-12h	NFLSLNYLAEYLQPK
adelgid-12h	NIEVPFKPAR
adelgid-12h	NIIHGSDSVESAEK
adelgid-12h	NIILEEGK
adelgid-12h	NLHQSGFSLSGAQIDDNIPR	0.031	-3.4905
adelgid-12h	NNFPVLAANSFR
adelgid-12h	NPLPSK	0.3284	-1.11097
adelgid-12h	NQLEEVPSALPR	0.0408	-3.13701
adelgid-12h	NVFDEAILAALEPPEPK	0.0391	-3.20371
adelgid-12h	PLQALLDGR
adelgid-12h	PYVLPSVR	0.0064	-4.76477
adelgid-12h	QDIAFAYQR	0.024	-3.51425
adelgid-12h	SNAQGIDLNR	0.1355	-1.70395
adelgid-12h	SQGGEPTYNVAVGR
adelgid-12h	SVEALIK
adelgid-12h	TALASGGVLDASGDYR	0.2311	-1.36702
adelgid-12h	TASTNNIAQAR
adelgid-12h	TAVTANLDIR	0.461	-0.704647
adelgid-12h	TDHGAEIVYK
adelgid-12h	TGDQDSILFIR
adelgid-12h	TGLQEVEVK	2.3137	0.9236
adelgid-12h	TGNAGSR	0.1797	-1.62855
adelgid-12h	TGVPGGSEISFFFLEPYR
adelgid-12h	TLAESALQLLYTAK	0.0489	-2.97001
adelgid-12h	TLDISNNR	0.0842	-2.33377
adelgid-12h	TLVSVTK	0.0474	-3.01172
adelgid-12h	TPAAETLSQLGQTLQSLK	0.0697	-2.50858
adelgid-12h	VAFSAIR	0.0532	-2.9171
adelgid-12h	VDENNPEYLR
adelgid-12h	VDPVNFK	77.938	4.38341
adelgid-12h	VGALASLIR
adelgid-12h	VGEGFEEETVDGR
adelgid-12h	VIAINEVGSSHPSLPSER	0.0082	-4.58782
adelgid-12h	VIPELNGK	1.2828	0.280468
adelgid-12h	VKPTLATYLSK	0.2673	-1.37641
adelgid-12h	VLALPEPSPAAPTLR	0.0298	-3.44731
adelgid-12h	VLFPGNSTQYNILEGLEK
adelgid-12h	VLGDVIEVHGK	0.0801	-2.61725
adelgid-12h	VLTHSELAPLR	0.1949	-1.5276
adelgid-12h	VPAINVNDSVTK	0.0113	-4.38803
adelgid-12h	VQFELHYQEVK	0.4957	-0.718357
adelgid-12h	VVFDDTYDR	0.7921	-0.0439632
adelgid-12h	VVLGDQDLK
adelgid-12h	WIDNPTVDDR	0.0556	-2.8612
adelgid-12h	YDYEEVEAEGANK	1.2004	0.220952
adelgid-12h	YEYQPFAGK	0.0522	-2.90983
adelgid-12h	YFLHQSHEER
adelgid-12h	YGYTHLSAGELLR
adelgid-12h	YIQHTYR
adelgid-12h	YISPDQLADLYK	0.1279	-1.84161
adelgid-12h	YLAEVATGEK	0.0907	-2.45736
adelgid-12h	YLAPSGPSGTLK	0.0153	-4.02542
adelgid-12h	YLDEDTIYHLQPSGR
adelgid-12h	YLGQDYEQLR
adelgid-12h	YLPFVPSR	0.1212	-2.0223
adelgid-12h	YLSEVASGDNK
adelgid-12h	YPIVTPSQR	0.1043	-2.16313
adelgid-12h	YTTEIIK
adelgid-12h	YVRPGGGFVPNFQLFEK
adelgid-12h	YWGVASFLQK	0.902	-0.0813492
adelgid-12h	YYTVFDR	0.0684	-2.68022
adelgid-24h	AAFFLSYEELLQR
adelgid-24h	AAGVNVEPFWPGLFAK	0.0136	-4.27399
adelgid-24h	ADEGISFR	0.114	-2.06949
adelgid-24h	ADFPLSVVR	0.2381	-1.29275
adelgid-24h	AEVDDVIQVR	0.1798	-1.52108
adelgid-24h	AFGPGLQGGSAGSPAR
adelgid-24h	AFLLTPR	0.0992	-2.28578
adelgid-24h	AFYAELYHIISSNLEK	0.0437	-3.03738
adelgid-24h	AGALNSNDAFVLK	1.7524	0.632086
adelgid-24h	AGGIETIANEYSDR	0.0617	-2.84187
adelgid-24h	AGQAVDDFIEK	0.0525	-2.76687
adelgid-24h	AIEENNNFSK
adelgid-24h	ALGVGFATR
adelgid-24h	ALTSELANAR	0.1226	-2.01246
adelgid-24h	ANDTTFGLAAGVFTR
adelgid-24h	ASLYNAVTIEDVQK
adelgid-24h	AVLHVALR	2.5025	0.941168
adelgid-24h	AWVAWR	0.0948	-2.32222
adelgid-24h	AYLPVNESFGFTADLR	0.0198	-3.88386
adelgid-24h	DAGPLLISLK	0.2242	-1.21321
adelgid-24h	DAGVIAGLNVLR	0.2627	-1.31071
adelgid-24h	DFADIPNLR	0.7347	-0.214827
adelgid-24h	DHAVDLIQK	1.0258	0.101587
adelgid-24h	DIVEAHYR	0.0214	-3.76611
adelgid-24h	DLELLIQTATR	0.0791	-2.44145
adelgid-24h	DLHFLEELQLGHNR
adelgid-24h	DNAGAATEEFIK	0.0111	-4.38483
adelgid-24h	DNFTAIPEGTNGVEER
adelgid-24h	DNIQGITKPAIR	0.0944	-2.23655
adelgid-24h	DTDLDGFPDEK	0.058	-2.71814
adelgid-24h	DVVLFEK	0.208	-1.60542
adelgid-24h	DYIFGNYIER	0.1732	-1.89473
adelgid-24h	EAFAAVSK	0.5251	-0.646879
adelgid-24h	EDLGFSGR
adelgid-24h	EEASDYLELDTIK
adelgid-24h	EELPEPFEHLLQR
adelgid-24h	EESSPDYNPYQGVSVPLQQK
adelgid-24h	EGAAHAFAQYNLDQFTPVK
adelgid-24h	EGGSIPVTLTFQEATGK	0.0157	-3.92297
adelgid-24h	ELLHELALSVPGAR	0.101	-2.17255
adelgid-24h	ELNELGSK	0.2189	-1.47728
adelgid-24h	ELVDGAPLWLLK
adelgid-24h	EQEVVDK
adelgid-24h	EVEPALELLEPIDQK	0.0156	-4.11332
adelgid-24h	EVYELLDSPGK	0.0302	-3.35886
adelgid-24h	FADDQLIIDFDNFVR
adelgid-24h	FAGYIEK
adelgid-24h	FFVGGNWK	10.2644	2.29178
adelgid-24h	FGFPAFSGISR
adelgid-24h	FHDFLGDSWGILFSHPR
adelgid-24h	FNDEHIPDSPFVVPVASLSDDAR	0.0547	-2.77079
adelgid-24h	FQEGQEEER
adelgid-24h	FTAPTSQFYHLFLHGNSLTR
adelgid-24h	FVFGTTPEDILR	0.0369	-3.19133
adelgid-24h	GDYDAFFEAR	0.0268	-3.63175
adelgid-24h	GFSGYNTR
adelgid-24h	GLEEELQFSLGSK	2.1515	0.747121
adelgid-24h	GLEVTAYSPLGSSDR
adelgid-24h	GLFIIDGK	0.8275	-0.195267
adelgid-24h	GLTSVINQK	0.3182	-1.22486
adelgid-24h	GNFVSPVK	0.0488	-2.98278
adelgid-24h	GPDGLTAFEATDNQAIK	0.0995	-2.22563
adelgid-24h	GQTLVVQFTVK	0.471	-0.657956
adelgid-24h	GSQYWR	0.957	0.051584
adelgid-24h	GVDLVLNSLAEEK
adelgid-24h	GVLFASGQNLAR	0.0467	-3.03213
adelgid-24h	GVNLPGAAVDLPAVSEK	2.3595	0.708438
adelgid-24h	GVTFLLR
adelgid-24h	GVVGLPGQR
adelgid-24h	GYNVNDEK	0.0577	-2.77793
adelgid-24h	HFQNLGK	0.0158	-3.85411
adelgid-24h	HHLGLEEPK	0.0425	-3.05314
adelgid-24h	HIVTFDGQNFK
adelgid-24h	HYGGLTGLNK	7.6388	1.89272
adelgid-24h	IAHVELADAGQYR	0.0278	-3.46764
adelgid-24h	IEGNLIFDPNNYLPK
adelgid-24h	IGGIGTVPVGR	0.1188	-2.08847
adelgid-24h	IGTDIQDNK	0.1206	-2.04116
adelgid-24h	IIFVVGGPGSGK	1.374	0.463697
adelgid-24h	IIGYTPDLDPETVDDAFAR
adelgid-24h	IISGDVANVFK
adelgid-24h	IQIQEAAK	0.1817	-1.60588
adelgid-24h	IQNILTEEPK	0.6611	-0.431119
adelgid-24h	ISVYYNEATGGK	0.049	-2.95293
adelgid-24h	IYEENDR	0.0234	-3.73816
adelgid-24h	LAAAVSNFGYDLYR	1.6075	0.625417
adelgid-24h	LAATNALLNSLEFTK	0.0358	-3.21766
adelgid-24h	LADALQELR
adelgid-24h	LADVYQAELR	0.0709	-2.32293
adelgid-24h	LAEQAER	0.1997	-1.63949
adelgid-24h	LAGTQPLEVLEAVQR	0.0508	-2.98195
adelgid-24h	LASTLVHLGEYQAAVDGAR	0.1187	-2.07739
adelgid-24h	LAVEALSSLDGDLAGR	0.0811	-2.47377
adelgid-24h	LDNLVAILDINR	0.0455	-3.14272
adelgid-24h	LEAGDHPVELLAR	0.1285	-1.93978
adelgid-24h	LEVLHK	0.2963	-1.37654
adelgid-24h	LEYSNFSIR	0.1269	-2.09602
adelgid-24h	LFDQAFGLPR	0.0643	-2.74557
adelgid-24h	LFIGGLSFETTEESLR
adelgid-24h	LGAEVYHTLK
adelgid-24h	LGDSMANYPQGLDDK
adelgid-24h	LGPLVEQGR	10.5284	2.47821
adelgid-24h	LGSSEVEQVQLVVDGVK	58.8559	4.23267
adelgid-24h	LHEAVFLR	0.048	-2.99678
adelgid-24h	LIFPYVELDLHSYDLGIENR
adelgid-24h	LLADPTGAFGK
adelgid-24h	LLAEPVPGIK	0.0229	-3.75191
adelgid-24h	LLTVPFEK	0.0077	-4.66288
adelgid-24h	LSGNVLSYTFQVK	1.1465	0.144976
adelgid-24h	LSSGLVTAALYGR
adelgid-24h	LSSLPFQK	0.1652	-1.84346
adelgid-24h	LTGQLFLGGSIVK	0.0579	-2.78972
adelgid-24h	LTHQIQELTLDTPYYFK	0.0377	-3.03065
adelgid-24h	LTTVPTQAFEYLSK
adelgid-24h	LVPVGYGIK	0.0436	-3.09573
adelgid-24h	LVSQDNFGFDLPAVEAATK	0.0088	-4.63686
adelgid-24h	NAIGVAR
adelgid-24h	NAPTPQEFR	0.4664	-0.702564
adelgid-24h	NFLSLNYLAEYLQPK
adelgid-24h	NIEVPFKPAR	0.0193	-3.76195
adelgid-24h	NIIHGSDSVESAEK
adelgid-24h	NIILEEGK
adelgid-24h	NLHQSGFSLSGAQIDDNIPR
adelgid-24h	NNFPVLAANSFR
adelgid-24h	NPLPSK	0.2019	-1.59743
adelgid-24h	NQLEEVPSALPR	0.0175	-3.98349
adelgid-24h	NVFDEAILAALEPPEPK
adelgid-24h	PLQALLDGR	0.0146	-4.1862
adelgid-24h	PYVLPSVR	0.0202	-3.61539
adelgid-24h	QDIAFAYQR	0.0246	-3.48955
adelgid-24h	SNAQGIDLNR	0.2612	-1.04764
adelgid-24h	SQGGEPTYNVAVGR	0.0358	-3.3769
adelgid-24h	SVEALIK
adelgid-24h	TALASGGVLDASGDYR	0.4519	-0.696414
adelgid-24h	TASTNNIAQAR
adelgid-24h	TAVTANLDIR	0.5348	-0.556152
adelgid-24h	TDHGAEIVYK
adelgid-24h	TGDQDSILFIR	0.0106	-4.51892
adelgid-24h	TGLQEVEVK	2.0405	0.797947
adelgid-24h	TGNAGSR	0.1396	-1.88106
adelgid-24h	TGVPGGSEISFFFLEPYR
adelgid-24h	TLAESALQLLYTAK	0.0244	-3.66521
adelgid-24h	TLDISNNR
adelgid-24h	TLVSVTK	0.0488	-2.98262
adelgid-24h	TPAAETLSQLGQTLQSLK	0.0751	-2.43396
adelgid-24h	VAFSAIR	0.0528	-2.92465
adelgid-24h	VDENNPEYLR	0.0115	-4.45253
adelgid-24h	VDPVNFK	65.8562	4.21497
adelgid-24h	VGALASLIR
adelgid-24h	VGEGFEEETVDGR
adelgid-24h	VIAINEVGSSHPSLPSER	0.0134	-4.0967
adelgid-24h	VIPELNGK	0.4805	-0.701505
adelgid-24h	VKPTLATYLSK	0.2254	-1.5469
adelgid-24h	VLALPEPSPAAPTLR	0.024	-3.66377
adelgid-24h	VLFPGNSTQYNILEGLEK
adelgid-24h	VLGDVIEVHGK
adelgid-24h	VLTHSELAPLR	0.1926	-1.53947
adelgid-24h	VPAINVNDSVTK
adelgid-24h	VQFELHYQEVK	0.4021	-0.927627
adelgid-24h	VVFDDTYDR	0.2987	-1.01921
adelgid-24h	VVLGDQDLK
adelgid-24h	WIDNPTVDDR	0.1013	-2.2613
adelgid-24h	YDYEEVEAEGANK	1.612	0.515773
adelgid-24h	YEYQPFAGK	0.0719	-2.58963
adelgid-24h	YFLHQSHEER
adelgid-24h	YGYTHLSAGELLR
adelgid-24h	YIQHTYR	0.0788	-2.47904
adelgid-24h	YISPDQLADLYK	0.1276	-1.84396
adelgid-24h	YLAEVATGEK	0.1424	-2.00627
adelgid-24h	YLAPSGPSGTLK	0.0123	-4.24367
adelgid-24h	YLDEDTIYHLQPSGR
adelgid-24h	YLGQDYEQLR	0.0242	-3.57788
adelgid-24h	YLPFVPSR	0.116	-2.06615
adelgid-24h	YLSEVASGDNK
adelgid-24h	YPIVTPSQR	0.3467	-0.961943
adelgid-24h	YTTEIIK	0.0066	-4.6799
adelgid-24h	YVRPGGGFVPNFQLFEK
adelgid-24h	YWGVASFLQK	0.8737	-0.113227
adelgid-24h	YYTVFDR	0.1685	-1.77865
adelgid-2d	AAFFLSYEELLQR
adelgid-2d	AAGVNVEPFWPGLFAK
adelgid-2d	ADEGISFR
adelgid-2d	ADFPLSVVR	0.1682	-1.64029
adelgid-2d	AEVDDVIQVR
adelgid-2d	AFGPGLQGGSAGSPAR	0.0129	-4.20014
adelgid-2d	AFLLTPR	0.1229	-2.07155
adelgid-2d	AFYAELYHIISSNLEK
adelgid-2d	AGALNSNDAFVLK	2.432	0.959814
adelgid-2d	AGGIETIANEYSDR
adelgid-2d	AGQAVDDFIEK	0.0286	-3.37428
adelgid-2d	AIEENNNFSK
adelgid-2d	ALGVGFATR
adelgid-2d	ALTSELANAR	0.0674	-2.61074
adelgid-2d	ANDTTFGLAAGVFTR	0.02	-3.87458
adelgid-2d	ASLYNAVTIEDVQK
adelgid-2d	AVLHVALR	0.9432	-0.0345988
adelgid-2d	AWVAWR	0.1147	-2.13167
adelgid-2d	AYLPVNESFGFTADLR	0.005	-5.2601
adelgid-2d	DAGPLLISLK	0.0863	-2.16792
adelgid-2d	DAGVIAGLNVLR
adelgid-2d	DFADIPNLR	0.5983	-0.420197
adelgid-2d	DHAVDLIQK	1.1619	0.22617
adelgid-2d	DIVEAHYR
adelgid-2d	DLELLIQTATR	0.0819	-2.40666
adelgid-2d	DLHFLEELQLGHNR
adelgid-2d	DNAGAATEEFIK
adelgid-2d	DNFTAIPEGTNGVEER
adelgid-2d	DNIQGITKPAIR	0.0624	-2.65053
adelgid-2d	DTDLDGFPDEK	0.0309	-3.34783
adelgid-2d	DVVLFEK	0.2963	-1.25158
adelgid-2d	DYIFGNYIER	0.1649	-1.94384
adelgid-2d	EAFAAVSK	0.4069	-0.901901
adelgid-2d	EDLGFSGR	0.0178	-4.08831
adelgid-2d	EEASDYLELDTIK
adelgid-2d	EELPEPFEHLLQR	0.0065	-4.85476
adelgid-2d	EESSPDYNPYQGVSVPLQQK
adelgid-2d	EGAAHAFAQYNLDQFTPVK
adelgid-2d	EGGSIPVTLTFQEATGK
adelgid-2d	ELLHELALSVPGAR	0.0998	-2.18451
adelgid-2d	ELNELGSK	0.2976	-1.17014
adelgid-2d	ELVDGAPLWLLK
adelgid-2d	EQEVVDK
adelgid-2d	EVEPALELLEPIDQK	0.0246	-3.65784
adelgid-2d	EVYELLDSPGK	0.0121	-4.27349
adelgid-2d	FADDQLIIDFDNFVR
adelgid-2d	FAGYIEK	0.0243	-3.84741
adelgid-2d	FFVGGNWK	2.4753	0.86946
adelgid-2d	FGFPAFSGISR
adelgid-2d	FHDFLGDSWGILFSHPR
adelgid-2d	FNDEHIPDSPFVVPVASLSDDAR	0.0434	-3.0022
adelgid-2d	FQEGQEEER
adelgid-2d	FTAPTSQFYHLFLHGNSLTR
adelgid-2d	FVFGTTPEDILR	0.0263	-3.52997
adelgid-2d	GDYDAFFEAR
adelgid-2d	GFSGYNTR
adelgid-2d	GLEEELQFSLGSK	2.6118	0.940995
adelgid-2d	GLEVTAYSPLGSSDR
adelgid-2d	GLFIIDGK	0.2955	-1.22501
adelgid-2d	GLTSVINQK	0.1322	-2.10323
adelgid-2d	GNFVSPVK
adelgid-2d	GPDGLTAFEATDNQAIK
adelgid-2d	GQTLVVQFTVK	0.1872	-1.58064
adelgid-2d	GSQYWR	0.856	-0.0599491
adelgid-2d	GVDLVLNSLAEEK
adelgid-2d	GVLFASGQNLAR
adelgid-2d	GVNLPGAAVDLPAVSEK	0.9603	-0.190521
adelgid-2d	GVTFLLR
adelgid-2d	GVVGLPGQR	0.0067	-4.69031
adelgid-2d	GYNVNDEK	0.0369	-3.22498
adelgid-2d	HFQNLGK
adelgid-2d	HHLGLEEPK
adelgid-2d	HIVTFDGQNFK	0.037	-3.20094
adelgid-2d	HYGGLTGLNK	2.5838	0.808744
adelgid-2d	IAHVELADAGQYR
adelgid-2d	IEGNLIFDPNNYLPK
adelgid-2d	IGGIGTVPVGR	0.0384	-3.21785
adelgid-2d	IGTDIQDNK	0.0395	-3.15734
adelgid-2d	IIFVVGGPGSGK	0.0994	-2.16263
adelgid-2d	IIGYTPDLDPETVDDAFAR	0.0283	-3.56018
adelgid-2d	IISGDVANVFK
adelgid-2d	IQIQEAAK	0.1758	-1.63889
adelgid-2d	IQNILTEEPK	0.6654	-0.424636
adelgid-2d	ISVYYNEATGGK
adelgid-2d	IYEENDR	0.0288	-3.53052
adelgid-2d	LAAAVSNFGYDLYR	1.7312	0.699551
adelgid-2d	LAATNALLNSLEFTK
adelgid-2d	LADALQELR
adelgid-2d	LADVYQAELR
adelgid-2d	LAEQAER	0.086	-2.48196
adelgid-2d	LAGTQPLEVLEAVQR	0.0227	-3.78748
adelgid-2d	LASTLVHLGEYQAAVDGAR
adelgid-2d	LAVEALSSLDGDLAGR
adelgid-2d	LDNLVAILDINR	0.015	-4.25238
adelgid-2d	LEAGDHPVELLAR	0.0949	-2.24288
adelgid-2d	LEVLHK	0.2556	-1.5243
adelgid-2d	LEYSNFSIR
adelgid-2d	LFDQAFGLPR	0.0736	-2.61049
adelgid-2d	LFIGGLSFETTEESLR
adelgid-2d	LGAEVYHTLK
adelgid-2d	LGDSMANYPQGLDDK
adelgid-2d	LGPLVEQGR	7.2464	2.10464
adelgid-2d	LGSSEVEQVQLVVDGVK	15.6409	2.90747
adelgid-2d	LHEAVFLR	0.0438	-3.08835
adelgid-2d	LIFPYVELDLHSYDLGIENR
adelgid-2d	LLADPTGAFGK
adelgid-2d	LLAEPVPGIK	0.0193	-3.92295
adelgid-2d	LLTVPFEK	0.0052	-5.05544
adelgid-2d	LSGNVLSYTFQVK	1.1056	0.108651
adelgid-2d	LSSGLVTAALYGR
adelgid-2d	LSSLPFQK	0.0726	-2.66565
adelgid-2d	LTGQLFLGGSIVK	0.0299	-3.45058
adelgid-2d	LTHQIQELTLDTPYYFK	0.0244	-3.46572
adelgid-2d	LTTVPTQAFEYLSK
adelgid-2d	LVPVGYGIK
adelgid-2d	LVSQDNFGFDLPAVEAATK	0.0087	-4.64829
adelgid-2d	NAIGVAR
adelgid-2d	NAPTPQEFR	0.4525	-0.73282
adelgid-2d	NFLSLNYLAEYLQPK	0.0178	-4.08204
adelgid-2d	NIEVPFKPAR	0.0256	-3.47946
adelgid-2d	NIIHGSDSVESAEK
adelgid-2d	NIILEEGK
adelgid-2d	NLHQSGFSLSGAQIDDNIPR
adelgid-2d	NNFPVLAANSFR
adelgid-2d	NPLPSK	0.0438	-3.12557
adelgid-2d	NQLEEVPSALPR	0.0208	-3.81074
adelgid-2d	NVFDEAILAALEPPEPK
adelgid-2d	PLQALLDGR	0.0089	-4.68117
adelgid-2d	PYVLPSVR	0.0134	-4.02581
adelgid-2d	QDIAFAYQR	0.0385	-3.04164
adelgid-2d	SNAQGIDLNR	0.2005	-1.31211
adelgid-2d	SQGGEPTYNVAVGR
adelgid-2d	SVEALIK
adelgid-2d	TALASGGVLDASGDYR	0.3109	-1.0704
adelgid-2d	TASTNNIAQAR	0.0156	-4.15524
adelgid-2d	TAVTANLDIR	0.4774	-0.66969
adelgid-2d	TDHGAEIVYK
adelgid-2d	TGDQDSILFIR
adelgid-2d	TGLQEVEVK	2.5322	1.01384
adelgid-2d	TGNAGSR	0.0659	-2.6317
adelgid-2d	TGVPGGSEISFFFLEPYR
adelgid-2d	TLAESALQLLYTAK	0.0126	-4.32609
adelgid-2d	TLDISNNR
adelgid-2d	TLVSVTK	0.0349	-3.31786
adelgid-2d	TPAAETLSQLGQTLQSLK	0.0824	-2.34119
adelgid-2d	VAFSAIR
adelgid-2d	VDENNPEYLR
adelgid-2d	VDPVNFK	12.9211	2.58636
adelgid-2d	VGALASLIR
adelgid-2d	VGEGFEEETVDGR
adelgid-2d	VIAINEVGSSHPSLPSER	0.0106	-4.3311
adelgid-2d	VIPELNGK	0.0356	-3.30399
adelgid-2d	VKPTLATYLSK	0.1882	-1.72727
adelgid-2d	VLALPEPSPAAPTLR
adelgid-2d	VLFPGNSTQYNILEGLEK
adelgid-2d	VLGDVIEVHGK
adelgid-2d	VLTHSELAPLR	0.182	-1.59608
adelgid-2d	VPAINVNDSVTK
adelgid-2d	VQFELHYQEVK	0.4374	-0.84348
adelgid-2d	VVFDDTYDR	0.1636	-1.62123
adelgid-2d	VVLGDQDLK	0.1097	-2.23201
adelgid-2d	WIDNPTVDDR	0.0828	-2.46295
adelgid-2d	YDYEEVEAEGANK	0.3756	-0.940933
adelgid-2d	YEYQPFAGK	0.0192	-3.91
adelgid-2d	YFLHQSHEER
adelgid-2d	YGYTHLSAGELLR
adelgid-2d	YIQHTYR
adelgid-2d	YISPDQLADLYK	0.0567	-2.65509
adelgid-2d	YLAEVATGEK	0.1141	-2.22784
adelgid-2d	YLAPSGPSGTLK
adelgid-2d	YLDEDTIYHLQPSGR
adelgid-2d	YLGQDYEQLR
adelgid-2d	YLPFVPSR	0.1198	-2.03392
adelgid-2d	YLSEVASGDNK	0.2375	-1.43759
adelgid-2d	YPIVTPSQR	0.378	-0.875509
adelgid-2d	YTTEIIK	0.0129	-4.00974
adelgid-2d	YVRPGGGFVPNFQLFEK
adelgid-2d	YWGVASFLQK	1.289	0.275658
adelgid-2d	YYTVFDR	0.1137	-2.17203
adelgid-3d	AAFFLSYEELLQR
adelgid-3d	AAGVNVEPFWPGLFAK	0.0344	-3.346
adelgid-3d	ADEGISFR	0.0792	-2.43371
adelgid-3d	ADFPLSVVR	0.2721	-1.15927
adelgid-3d	AEVDDVIQVR	0.1551	-1.66886
adelgid-3d	AFGPGLQGGSAGSPAR
adelgid-3d	AFLLTPR	0.1464	-1.89658
adelgid-3d	AFYAELYHIISSNLEK	0.0174	-3.95826
adelgid-3d	AGALNSNDAFVLK	1.7	0.601728
adelgid-3d	AGGIETIANEYSDR
adelgid-3d	AGQAVDDFIEK	0.045	-2.92102
adelgid-3d	AIEENNNFSK
adelgid-3d	ALGVGFATR
adelgid-3d	ALTSELANAR	0.1859	-1.59618
adelgid-3d	ANDTTFGLAAGVFTR	0.0213	-3.81161
adelgid-3d	ASLYNAVTIEDVQK
adelgid-3d	AVLHVALR	0.399	-0.894916
adelgid-3d	AWVAWR	0.1388	-1.94095
adelgid-3d	AYLPVNESFGFTADLR	0.0439	-3.08762
adelgid-3d	DAGPLLISLK	0.2878	-0.963486
adelgid-3d	DAGVIAGLNVLR	0.1247	-2.05581
adelgid-3d	DFADIPNLR	0.6627	-0.317966
adelgid-3d	DHAVDLIQK	1.4612	0.455372
adelgid-3d	DIVEAHYR
adelgid-3d	DLELLIQTATR	0.1253	-1.98145
adelgid-3d	DLHFLEELQLGHNR
adelgid-3d	DNAGAATEEFIK	0.008	-4.71233
adelgid-3d	DNFTAIPEGTNGVEER
adelgid-3d	DNIQGITKPAIR	0.1077	-2.10475
adelgid-3d	DTDLDGFPDEK	0.0448	-2.97638
adelgid-3d	DVVLFEK	0.2797	-1.30924
adelgid-3d	DYIFGNYIER	0.1847	-1.83044
adelgid-3d	EAFAAVSK	0.4972	-0.701476
adelgid-3d	EDLGFSGR
adelgid-3d	EEASDYLELDTIK	0.0434	-3.26336
adelgid-3d	EELPEPFEHLLQR	0.0128	-4.17711
adelgid-3d	EESSPDYNPYQGVSVPLQQK
adelgid-3d	EGAAHAFAQYNLDQFTPVK
adelgid-3d	EGGSIPVTLTFQEATGK	0.0351	-3.11843
adelgid-3d	ELLHELALSVPGAR	0.1418	-1.83326
adelgid-3d	ELNELGSK	0.3569	-0.988438
adelgid-3d	ELVDGAPLWLLK
adelgid-3d	EQEVVDK
adelgid-3d	EVEPALELLEPIDQK
adelgid-3d	EVYELLDSPGK
adelgid-3d	FADDQLIIDFDNFVR
adelgid-3d	FAGYIEK	0.0276	-3.72007
adelgid-3d	FFVGGNWK	0.9459	-0.0925197
adelgid-3d	FGFPAFSGISR
adelgid-3d	FHDFLGDSWGILFSHPR
adelgid-3d	FNDEHIPDSPFVVPVASLSDDAR	0.0438	-2.99302
adelgid-3d	FQEGQEEER	0.0605	-2.83789
adelgid-3d	FTAPTSQFYHLFLHGNSLTR
adelgid-3d	FVFGTTPEDILR	0.0234	-3.64681
adelgid-3d	GDYDAFFEAR
adelgid-3d	GFSGYNTR
adelgid-3d	GLEEELQFSLGSK	3.0475	1.09528
adelgid-3d	GLEVTAYSPLGSSDR
adelgid-3d	GLFIIDGK	0.371	-0.997474
adelgid-3d	GLTSVINQK	0.2079	-1.65048
adelgid-3d	GNFVSPVK	0.0497	-2.9645
adelgid-3d	GPDGLTAFEATDNQAIK
adelgid-3d	GQTLVVQFTVK	0.7216	-0.231343
adelgid-3d	GSQYWR	0.8408	-0.0778656
adelgid-3d	GVDLVLNSLAEEK	0.0202	-3.87436
adelgid-3d	GVLFASGQNLAR	0.0909	-2.36612
adelgid-3d	GVNLPGAAVDLPAVSEK	0.6488	-0.582642
adelgid-3d	GVTFLLR
adelgid-3d	GVVGLPGQR	0.0053	-4.92471
adelgid-3d	GYNVNDEK
adelgid-3d	HFQNLGK
adelgid-3d	HHLGLEEPK	0.0843	-2.36826
adelgid-3d	HIVTFDGQNFK	0.0644	-2.64675
adelgid-3d	HYGGLTGLNK	1.1091	-0.0369686
adelgid-3d	IAHVELADAGQYR	0.0277	-3.47124
adelgid-3d	IEGNLIFDPNNYLPK	0.0089	-4.6612
adelgid-3d	IGGIGTVPVGR	0.2801	-1.23076
adelgid-3d	IGTDIQDNK	0.0666	-2.63493
adelgid-3d	IIFVVGGPGSGK
adelgid-3d	IIGYTPDLDPETVDDAFAR
adelgid-3d	IISGDVANVFK
adelgid-3d	IQIQEAAK	0.0655	-2.62619
adelgid-3d	IQNILTEEPK	0.5574	-0.601741
adelgid-3d	ISVYYNEATGGK	0.1099	-2.14518
adelgid-3d	IYEENDR	0.0298	-3.49639
adelgid-3d	LAAAVSNFGYDLYR	2.3339	0.998277
adelgid-3d	LAATNALLNSLEFTK	0.036	-3.21209
adelgid-3d	LADALQELR
adelgid-3d	LADVYQAELR
adelgid-3d	LAEQAER	0.1598	-1.86238
adelgid-3d	LAGTQPLEVLEAVQR	0.0618	-2.78594
adelgid-3d	LASTLVHLGEYQAAVDGAR	0.2507	-1.32973
adelgid-3d	LAVEALSSLDGDLAGR	0.0926	-2.34116
adelgid-3d	LDNLVAILDINR	0.0556	-2.94225
adelgid-3d	LEAGDHPVELLAR	0.1507	-1.78042
adelgid-3d	LEVLHK	0.3329	-1.26007
adelgid-3d	LEYSNFSIR
adelgid-3d	LFDQAFGLPR	0.0964	-2.34062
adelgid-3d	LFIGGLSFETTEESLR
adelgid-3d	LGAEVYHTLK	0.028	-3.56427
adelgid-3d	LGDSMANYPQGLDDK
adelgid-3d	LGPLVEQGR	13.8151	2.7499
adelgid-3d	LGSSEVEQVQLVVDGVK	9.1707	2.37359
adelgid-3d	LHEAVFLR	0.0229	-3.73685
adelgid-3d	LIFPYVELDLHSYDLGIENR
adelgid-3d	LLADPTGAFGK	0.0962	-2.30411
adelgid-3d	LLAEPVPGIK	0.0174	-4.02658
adelgid-3d	LLTVPFEK
adelgid-3d	LSGNVLSYTFQVK	2.1279	0.763398
adelgid-3d	LSSGLVTAALYGR
adelgid-3d	LSSLPFQK	0.128	-2.09858
adelgid-3d	LTGQLFLGGSIVK	0.0296	-3.46067
adelgid-3d	LTHQIQELTLDTPYYFK	0.0258	-3.40993
adelgid-3d	LTTVPTQAFEYLSK
adelgid-3d	LVPVGYGIK	0.1286	-2.01408
adelgid-3d	LVSQDNFGFDLPAVEAATK	0.0135	-4.20893
adelgid-3d	NAIGVAR
adelgid-3d	NAPTPQEFR	0.3921	-0.876091
adelgid-3d	NFLSLNYLAEYLQPK
adelgid-3d	NIEVPFKPAR
adelgid-3d	NIIHGSDSVESAEK	0.0335	-3.51751
adelgid-3d	NIILEEGK
adelgid-3d	NLHQSGFSLSGAQIDDNIPR	0.0647	-2.75473
adelgid-3d	NNFPVLAANSFR
adelgid-3d	NPLPSK	0.1626	-1.81391
adelgid-3d	NQLEEVPSALPR	0.0302	-3.43785
adelgid-3d	NVFDEAILAALEPPEPK	0.0789	-2.50166
adelgid-3d	PLQALLDGR	0.0084	-4.73899
adelgid-3d	PYVLPSVR
adelgid-3d	QDIAFAYQR	0.0911	-2.18034
adelgid-3d	SNAQGIDLNR	0.2875	-0.951699
adelgid-3d	SQGGEPTYNVAVGR
adelgid-3d	SVEALIK
adelgid-3d	TALASGGVLDASGDYR	0.544	-0.510925
adelgid-3d	TASTNNIAQAR
adelgid-3d	TAVTANLDIR	0.5989	-0.442951
adelgid-3d	TDHGAEIVYK
adelgid-3d	TGDQDSILFIR
adelgid-3d	TGLQEVEVK	2.7919	1.11147
adelgid-3d	TGNAGSR	0.1326	-1.9325
adelgid-3d	TGVPGGSEISFFFLEPYR
adelgid-3d	TLAESALQLLYTAK	0.0157	-4.10613
adelgid-3d	TLDISNNR	0.1478	-1.77111
adelgid-3d	TLVSVTK	0.0711	-2.60626
adelgid-3d	TPAAETLSQLGQTLQSLK	0.1153	-2.00524
adelgid-3d	VAFSAIR	0.0826	-2.47715
adelgid-3d	VDENNPEYLR
adelgid-3d	VDPVNFK	20.8596	3.06531
adelgid-3d	VGALASLIR
adelgid-3d	VGEGFEEETVDGR
adelgid-3d	VIAINEVGSSHPSLPSER	0.0265	-3.41481
adelgid-3d	VIPELNGK	0.0386	-3.22308
adelgid-3d	VKPTLATYLSK	0.3996	-0.974314
adelgid-3d	VLALPEPSPAAPTLR	0.0298	-3.44731
adelgid-3d	VLFPGNSTQYNILEGLEK
adelgid-3d	VLGDVIEVHGK	0.1119	-2.28292
adelgid-3d	VLTHSELAPLR	0.3158	-1.04498
adelgid-3d	VPAINVNDSVTK	0.008	-4.73339
adelgid-3d	VQFELHYQEVK	0.442	-0.833018
adelgid-3d	VVFDDTYDR
adelgid-3d	VVLGDQDLK	0.0972	-2.35298
adelgid-3d	WIDNPTVDDR	0.0836	-2.45334
adelgid-3d	YDYEEVEAEGANK	0.1617	-1.78371
adelgid-3d	YEYQPFAGK	0.051	-2.93308
adelgid-3d	YFLHQSHEER
adelgid-3d	YGYTHLSAGELLR
adelgid-3d	YIQHTYR
adelgid-3d	YISPDQLADLYK	0.1712	-1.55003
adelgid-3d	YLAEVATGEK	0.1061	-2.30053
adelgid-3d	YLAPSGPSGTLK	0.0128	-4.20383
adelgid-3d	YLDEDTIYHLQPSGR	0.0373	-3.31797
adelgid-3d	YLGQDYEQLR
adelgid-3d	YLPFVPSR	0.1366	-1.90268
adelgid-3d	YLSEVASGDNK
adelgid-3d	YPIVTPSQR	0.0373	-3.19141
adelgid-3d	YTTEIIK	0.017	-3.73376
adelgid-3d	YVRPGGGFVPNFQLFEK
adelgid-3d	YWGVASFLQK	1.6693	0.534196
adelgid-3d	YYTVFDR	0.1702	-1.76862
adelgid-5d	AAFFLSYEELLQR
adelgid-5d	AAGVNVEPFWPGLFAK	0.0434	-3.1136
adelgid-5d	ADEGISFR	0.0998	-2.20252
adelgid-5d	ADFPLSVVR	0.5381	-0.477398
adelgid-5d	AEVDDVIQVR	0.2002	-1.41361
adelgid-5d	AFGPGLQGGSAGSPAR	0.0729	-2.46828
adelgid-5d	AFLLTPR	0.1201	-2.0946
adelgid-5d	AFYAELYHIISSNLEK	0.0512	-2.87899
adelgid-5d	AGALNSNDAFVLK	2.875	1.12715
adelgid-5d	AGGIETIANEYSDR	0.1207	-2.17085
adelgid-5d	AGQAVDDFIEK	0.1037	-2.08618
adelgid-5d	AIEENNNFSK
adelgid-5d	ALGVGFATR
adelgid-5d	ALTSELANAR	0.2519	-1.29236
adelgid-5d	ANDTTFGLAAGVFTR	0.0276	-3.5525
adelgid-5d	ASLYNAVTIEDVQK
adelgid-5d	AVLHVALR	0.18	-1.69092
adelgid-5d	AWVAWR	0.1355	-1.96502
adelgid-5d	AYLPVNESFGFTADLR	0.0476	-3.0067
adelgid-5d	DAGPLLISLK	0.5458	-0.323499
adelgid-5d	DAGVIAGLNVLR	0.1136	-2.14904
adelgid-5d	DFADIPNLR	1.1174	0.204471
adelgid-5d	DHAVDLIQK	2.7614	1.09185
adelgid-5d	DIVEAHYR	0.0158	-4.06949
adelgid-5d	DLELLIQTATR	0.2614	-1.24611
adelgid-5d	DLHFLEELQLGHNR	0.4224	-0.867078
adelgid-5d	DNAGAATEEFIK
adelgid-5d	DNFTAIPEGTNGVEER
adelgid-5d	DNIQGITKPAIR	1.2084	0.312957
adelgid-5d	DTDLDGFPDEK	0.0465	-2.93913
adelgid-5d	DVVLFEK	0.3402	-1.11342
adelgid-5d	DYIFGNYIER	0.1718	-1.90284
adelgid-5d	EAFAAVSK	0.3711	-0.993996
adelgid-5d	EDLGFSGR
adelgid-5d	EEASDYLELDTIK	0.0637	-2.87963
adelgid-5d	EELPEPFEHLLQR	0.0253	-3.49575
adelgid-5d	EESSPDYNPYQGVSVPLQQK
adelgid-5d	EGAAHAFAQYNLDQFTPVK
adelgid-5d	EGGSIPVTLTFQEATGK	0.0922	-2.15267
adelgid-5d	ELLHELALSVPGAR	0.3263	-0.999856
adelgid-5d	ELNELGSK
adelgid-5d	ELVDGAPLWLLK
adelgid-5d	EQEVVDK
adelgid-5d	EVEPALELLEPIDQK
adelgid-5d	EVYELLDSPGK
adelgid-5d	FADDQLIIDFDNFVR	0.0841	-2.48547
adelgid-5d	FAGYIEK	0.1014	-2.41881
adelgid-5d	FFVGGNWK	0.2597	-1.38513
adelgid-5d	FGFPAFSGISR	0.0663	-2.4491
adelgid-5d	FHDFLGDSWGILFSHPR	0.026	-3.6509
adelgid-5d	FNDEHIPDSPFVVPVASLSDDAR
adelgid-5d	FQEGQEEER
adelgid-5d	FTAPTSQFYHLFLHGNSLTR	0.0556	-2.61535
adelgid-5d	FVFGTTPEDILR	0.028	-3.46734
adelgid-5d	GDYDAFFEAR	0.0221	-3.82458
adelgid-5d	GFSGYNTR
adelgid-5d	GLEEELQFSLGSK	9.1796	2.19794
adelgid-5d	GLEVTAYSPLGSSDR	0.0581	-2.89545
adelgid-5d	GLFIIDGK	0.4689	-0.763287
adelgid-5d	GLTSVINQK	0.4164	-0.955896
adelgid-5d	GNFVSPVK	0.1774	-1.6921
adelgid-5d	GPDGLTAFEATDNQAIK	0.159	-1.75689
adelgid-5d	GQTLVVQFTVK	1.3652	0.406242
adelgid-5d	GSQYWR	1.4861	0.491691
adelgid-5d	GVDLVLNSLAEEK	0.0454	-3.06453
adelgid-5d	GVLFASGQNLAR	0.1617	-1.79014
adelgid-5d	GVNLPGAAVDLPAVSEK	0.3594	-1.17333
adelgid-5d	GVTFLLR	0.0164	-4.02528
adelgid-5d	GVVGLPGQR	0.0102	-4.27003
adelgid-5d	GYNVNDEK	0.0348	-3.28357
adelgid-5d	HFQNLGK
adelgid-5d	HHLGLEEPK	0.1484	-1.80273
adelgid-5d	HIVTFDGQNFK
adelgid-5d	HYGGLTGLNK	0.4651	-0.90602
adelgid-5d	IAHVELADAGQYR	0.0395	-3.11638
adelgid-5d	IEGNLIFDPNNYLPK
adelgid-5d	IGGIGTVPVGR	0.4767	-0.699024
adelgid-5d	IGTDIQDNK	0.0741	-2.52822
adelgid-5d	IIFVVGGPGSGK	0.0149	-4.06042
adelgid-5d	IIGYTPDLDPETVDDAFAR
adelgid-5d	IISGDVANVFK	0.0715	-2.4856
adelgid-5d	IQIQEAAK	0.0951	-2.25331
adelgid-5d	IQNILTEEPK	0.7524	-0.301756
adelgid-5d	ISVYYNEATGGK	0.0973	-2.26695
adelgid-5d	IYEENDR	0.0809	-2.49768
adelgid-5d	LAAAVSNFGYDLYR	3.3423	1.3574
adelgid-5d	LAATNALLNSLEFTK	0.0731	-2.50378
adelgid-5d	LADALQELR
adelgid-5d	LADVYQAELR
adelgid-5d	LAEQAER	0.3348	-1.12277
adelgid-5d	LAGTQPLEVLEAVQR	0.1295	-2.04616
adelgid-5d	LASTLVHLGEYQAAVDGAR	0.3138	-1.10523
adelgid-5d	LAVEALSSLDGDLAGR	0.2594	-1.31108
adelgid-5d	LDNLVAILDINR	0.1023	-2.33252
adelgid-5d	LEAGDHPVELLAR	0.2295	-1.35981
adelgid-5d	LEVLHK	0.1743	-1.90713
adelgid-5d	LEYSNFSIR	0.0615	-2.82038
adelgid-5d	LFDQAFGLPR	0.2493	-1.39047
adelgid-5d	LFIGGLSFETTEESLR	0.1261	-2.15955
adelgid-5d	LGAEVYHTLK	0.0762	-2.56311
adelgid-5d	LGDSMANYPQGLDDK
adelgid-5d	LGPLVEQGR	29.755	3.51713
adelgid-5d	LGSSEVEQVQLVVDGVK	0.8057	-0.0584675
adelgid-5d	LHEAVFLR	0.019	-3.92354
adelgid-5d	LIFPYVELDLHSYDLGIENR
adelgid-5d	LLADPTGAFGK	0.0981	-2.28455
adelgid-5d	LLAEPVPGIK	0.045	-3.07639
adelgid-5d	LLTVPFEK
adelgid-5d	LSGNVLSYTFQVK	3.3961	1.23089
adelgid-5d	LSSGLVTAALYGR
adelgid-5d	LSSLPFQK	0.1512	-1.93201
adelgid-5d	LTGQLFLGGSIVK	0.036	-3.26492
adelgid-5d	LTHQIQELTLDTPYYFK	0.0442	-2.87158
adelgid-5d	LTTVPTQAFEYLSK	0.1473	-1.92663
adelgid-5d	LVPVGYGIK	0.1366	-1.95373
adelgid-5d	LVSQDNFGFDLPAVEAATK
adelgid-5d	NAIGVAR
adelgid-5d	NAPTPQEFR	0.8712	-0.077736
adelgid-5d	NFLSLNYLAEYLQPK	0.0123	-4.45164
adelgid-5d	NIEVPFKPAR	0.0196	-3.74653
adelgid-5d	NIIHGSDSVESAEK	0.0632	-2.88275
adelgid-5d	NIILEEGK	0.131	-2.16065
adelgid-5d	NLHQSGFSLSGAQIDDNIPR	0.0442	-3.13576
adelgid-5d	NNFPVLAANSFR
adelgid-5d	NPLPSK	0.6827	-0.379144
adelgid-5d	NQLEEVPSALPR	0.0317	-3.38938
adelgid-5d	NVFDEAILAALEPPEPK	0.1154	-2.12143
adelgid-5d	PLQALLDGR	0.0242	-3.68087
adelgid-5d	PYVLPSVR
adelgid-5d	QDIAFAYQR	0.1324	-1.80647
adelgid-5d	SNAQGIDLNR	0.6178	-0.186757
adelgid-5d	SQGGEPTYNVAVGR
adelgid-5d	SVEALIK
adelgid-5d	TALASGGVLDASGDYR	1.0571	0.15341
adelgid-5d	TASTNNIAQAR
adelgid-5d	TAVTANLDIR	0.9651	0.0341865
adelgid-5d	TDHGAEIVYK
adelgid-5d	TGDQDSILFIR
adelgid-5d	TGLQEVEVK	4.1352	1.50429
adelgid-5d	TGNAGSR	0.3965	-0.837161
adelgid-5d	TGVPGGSEISFFFLEPYR	0.0092	-4.68162
adelgid-5d	TLAESALQLLYTAK	0.0437	-3.08244
adelgid-5d	TLDISNNR
adelgid-5d	TLVSVTK	0.1503	-1.85771
adelgid-5d	TPAAETLSQLGQTLQSLK	0.2351	-1.29277
adelgid-5d	VAFSAIR	0.0727	-2.60482
adelgid-5d	VDENNPEYLR	0.0093	-4.66486
adelgid-5d	VDPVNFK	9.2715	2.25444
adelgid-5d	VGALASLIR
adelgid-5d	VGEGFEEETVDGR
adelgid-5d	VIAINEVGSSHPSLPSER	0.0285	-3.34205
adelgid-5d	VIPELNGK	0.0389	-3.21534
adelgid-5d	VKPTLATYLSK	0.7592	-0.332513
adelgid-5d	VLALPEPSPAAPTLR	0.0624	-2.70826
adelgid-5d	VLFPGNSTQYNILEGLEK
adelgid-5d	VLGDVIEVHGK
adelgid-5d	VLTHSELAPLR	0.5208	-0.544724
adelgid-5d	VPAINVNDSVTK	0.0213	-3.75412
adelgid-5d	VQFELHYQEVK	0.3806	-0.982579
adelgid-5d	VVFDDTYDR
adelgid-5d	VVLGDQDLK	0.1305	-2.05838
adelgid-5d	WIDNPTVDDR	0.1205	-2.08773
adelgid-5d	YDYEEVEAEGANK	0.0574	-2.81941
adelgid-5d	YEYQPFAGK	0.0896	-2.36955
adelgid-5d	YFLHQSHEER
adelgid-5d	YGYTHLSAGELLR
adelgid-5d	YIQHTYR	0.1101	-2.14456
adelgid-5d	YISPDQLADLYK	0.3311	-0.89044
adelgid-5d	YLAEVATGEK	0.1801	-1.7714
adelgid-5d	YLAPSGPSGTLK	0.0298	-3.35876
adelgid-5d	YLDEDTIYHLQPSGR	0.0485	-3.0554
adelgid-5d	YLGQDYEQLR	0.0274	-3.45369
adelgid-5d	YLPFVPSR	0.1455	-1.83957
adelgid-5d	YLSEVASGDNK
adelgid-5d	YPIVTPSQR	0.9661	0.0628644
adelgid-5d	YTTEIIK	0.0327	-3.07959
adelgid-5d	YVRPGGGFVPNFQLFEK
adelgid-5d	YWGVASFLQK	1.3991	0.357621
adelgid-5d	YYTVFDR	0.2584	-1.35108
adelgid-baseline	AAFFLSYEELLQR
adelgid-baseline	AAGVNVEPFWPGLFAK	0.0234	-3.73132
adelgid-baseline	ADEGISFR	0.1336	-1.91084
adelgid-baseline	ADFPLSVVR	0.6095	-0.352804
adelgid-baseline	AEVDDVIQVR	0.2944	-1.02799
adelgid-baseline	AFGPGLQGGSAGSPAR	0.0399	-3.07099
adelgid-baseline	AFLLTPR	0.1766	-1.70904
adelgid-baseline	AFYAELYHIISSNLEK	0.0057	-5.07427
adelgid-baseline	AGALNSNDAFVLK	2.0165	0.772463
adelgid-baseline	AGGIETIANEYSDR
adelgid-baseline	AGQAVDDFIEK	0.0675	-2.51556
adelgid-baseline	AIEENNNFSK
adelgid-baseline	ALGVGFATR
adelgid-baseline	ALTSELANAR	0.1794	-1.63177
adelgid-baseline	ANDTTFGLAAGVFTR	0.0187	-3.94179
adelgid-baseline	ASLYNAVTIEDVQK
adelgid-baseline	AVLHVALR	0.4231	-0.836269
adelgid-baseline	AWVAWR	0.0979	-2.29004
adelgid-baseline	AYLPVNESFGFTADLR	0.0178	-3.99034
adelgid-baseline	DAGPLLISLK	0.0373	-3.00676
adelgid-baseline	DAGVIAGLNVLR	0.2623	-1.31223
adelgid-baseline	DFADIPNLR	1.2332	0.303079
adelgid-baseline	DHAVDLIQK	1.9771	0.757745
adelgid-baseline	DIVEAHYR	0.1287	-1.97202
adelgid-baseline	DLELLIQTATR	0.0236	-3.65091
adelgid-baseline	DLHFLEELQLGHNR
adelgid-baseline	DNAGAATEEFIK	0.0105	-4.4404
adelgid-baseline	DNFTAIPEGTNGVEER
adelgid-baseline	DNIQGITKPAIR	0.0284	-3.43771
adelgid-baseline	DTDLDGFPDEK	0.0281	-3.44281
adelgid-baseline	DVVLFEK	0.206	-1.61508
adelgid-baseline	DYIFGNYIER	0.2672	-1.46118
adelgid-baseline	EAFAAVSK	0.3511	-1.0494
adelgid-baseline	EDLGFSGR
adelgid-baseline	EEASDYLELDTIK
adelgid-baseline	EELPEPFEHLLQR
adelgid-baseline	EESSPDYNPYQGVSVPLQQK
adelgid-baseline	EGAAHAFAQYNLDQFTPVK
adelgid-baseline	EGGSIPVTLTFQEATGK	0.0418	-2.94373
adelgid-baseline	ELLHELALSVPGAR	0.2779	-1.16041
adelgid-baseline	ELNELGSK	0.5158	-0.620175
adelgid-baseline	ELVDGAPLWLLK
adelgid-baseline	EQEVVDK
adelgid-baseline	EVEPALELLEPIDQK	0.01	-4.558
adelgid-baseline	EVYELLDSPGK	0.0215	-3.69865
adelgid-baseline	FADDQLIIDFDNFVR
adelgid-baseline	FAGYIEK
adelgid-baseline	FFVGGNWK	1.5891	0.426267
adelgid-baseline	FGFPAFSGISR
adelgid-baseline	FHDFLGDSWGILFSHPR	0.0338	-3.38854
adelgid-baseline	FNDEHIPDSPFVVPVASLSDDAR	0.0285	-3.42275
adelgid-baseline	FQEGQEEER
adelgid-baseline	FTAPTSQFYHLFLHGNSLTR
adelgid-baseline	FVFGTTPEDILR	0.0364	-3.20497
adelgid-baseline	GDYDAFFEAR	0.0336	-3.40563
adelgid-baseline	GFSGYNTR
adelgid-baseline	GLEEELQFSLGSK	3.6006	1.26206
adelgid-baseline	GLEVTAYSPLGSSDR
adelgid-baseline	GLFIIDGK	0.8516	-0.166559
adelgid-baseline	GLTSVINQK	0.2232	-1.57947
adelgid-baseline	GNFVSPVK	0.165	-1.76456
adelgid-baseline	GPDGLTAFEATDNQAIK
adelgid-baseline	GQTLVVQFTVK	0.1303	-1.94297
adelgid-baseline	GSQYWR	1.6023	0.566976
adelgid-baseline	GVDLVLNSLAEEK	0.0369	-3.27183
adelgid-baseline	GVLFASGQNLAR
adelgid-baseline	GVNLPGAAVDLPAVSEK	0.7004	-0.506115
adelgid-baseline	GVTFLLR	0.0269	-3.53044
adelgid-baseline	GVVGLPGQR	0.0067	-4.69031
adelgid-baseline	GYNVNDEK	0.0845	-2.39644
adelgid-baseline	HFQNLGK
adelgid-baseline	HHLGLEEPK	0.2607	-1.23927
adelgid-baseline	HIVTFDGQNFK	0.0563	-2.78116
adelgid-baseline	HYGGLTGLNK	1.209	0.0492761
adelgid-baseline	IAHVELADAGQYR	0.0491	-2.89882
adelgid-baseline	IEGNLIFDPNNYLPK
adelgid-baseline	IGGIGTVPVGR	0.5591	-0.539583
adelgid-baseline	IGTDIQDNK	0.1625	-1.74296
adelgid-baseline	IIFVVGGPGSGK	0.3186	-0.997848
adelgid-baseline	IIGYTPDLDPETVDDAFAR
adelgid-baseline	IISGDVANVFK
adelgid-baseline	IQIQEAAK
adelgid-baseline	IQNILTEEPK	1.4604	0.361442
adelgid-baseline	ISVYYNEATGGK	0.084	-2.41393
adelgid-baseline	IYEENDR	0.0851	-2.44707
adelgid-baseline	LAAAVSNFGYDLYR	0.3651	-0.856847
adelgid-baseline	LAATNALLNSLEFTK
adelgid-baseline	LADALQELR
adelgid-baseline	LADVYQAELR
adelgid-baseline	LAEQAER	0.2192	-1.54632
adelgid-baseline	LAGTQPLEVLEAVQR	0.0787	-2.5442
adelgid-baseline	LASTLVHLGEYQAAVDGAR	0.1174	-2.0884
adelgid-baseline	LAVEALSSLDGDLAGR	0.0406	-3.16568
adelgid-baseline	LDNLVAILDINR	0.0284	-3.61404
adelgid-baseline	LEAGDHPVELLAR	0.0771	-2.45061
adelgid-baseline	LEVLHK	0.4868	-0.880057
adelgid-baseline	LEYSNFSIR
adelgid-baseline	LFDQAFGLPR	0.4505	-0.798772
adelgid-baseline	LFIGGLSFETTEESLR
adelgid-baseline	LGAEVYHTLK
adelgid-baseline	LGDSMANYPQGLDDK	0.251	-1.28426
adelgid-baseline	LGPLVEQGR	39.45	3.79917
adelgid-baseline	LGSSEVEQVQLVVDGVK	9.3904	2.39726
adelgid-baseline	LHEAVFLR	0.072	-2.59132
adelgid-baseline	LIFPYVELDLHSYDLGIENR	0.0134	-4.10894
adelgid-baseline	LLADPTGAFGK	0.0785	-2.50744
adelgid-baseline	LLAEPVPGIK	0.0425	-3.13355
adelgid-baseline	LLTVPFEK	0.0124	-4.18641
adelgid-baseline	LSGNVLSYTFQVK	0.7433	-0.288393
adelgid-baseline	LSSGLVTAALYGR
adelgid-baseline	LSSLPFQK	0.1414	-1.99902
adelgid-baseline	LTGQLFLGGSIVK	0.1884	-1.60987
adelgid-baseline	LTHQIQELTLDTPYYFK	0.0174	-3.80384
adelgid-baseline	LTTVPTQAFEYLSK	0.1364	-2.00351
adelgid-baseline	LVPVGYGIK	0.0906	-2.36434
adelgid-baseline	LVSQDNFGFDLPAVEAATK	0.01	-4.50903
adelgid-baseline	NAIGVAR
adelgid-baseline	NAPTPQEFR	1.1566	0.205632
adelgid-baseline	NFLSLNYLAEYLQPK	0.0152	-4.23994
adelgid-baseline	NIEVPFKPAR
adelgid-baseline	NIIHGSDSVESAEK
adelgid-baseline	NIILEEGK
adelgid-baseline	NLHQSGFSLSGAQIDDNIPR	0.066	-2.73483
adelgid-baseline	NNFPVLAANSFR
adelgid-baseline	NPLPSK	0.4547	-0.785562
adelgid-baseline	NQLEEVPSALPR	0.0574	-2.79565
adelgid-baseline	NVFDEAILAALEPPEPK	0.0694	-2.62995
adelgid-baseline	PLQALLDGR	0.014	-4.22816
adelgid-baseline	PYVLPSVR	0.0798	-2.24154
adelgid-baseline	QDIAFAYQR	0.0584	-2.62498
adelgid-baseline	SNAQGIDLNR	0.5615	-0.28231
adelgid-baseline	SQGGEPTYNVAVGR
adelgid-baseline	SVEALIK
adelgid-baseline	TALASGGVLDASGDYR	1.0938	0.187539
adelgid-baseline	TASTNNIAQAR
adelgid-baseline	TAVTANLDIR	0.5977	-0.444956
adelgid-baseline	TDHGAEIVYK
adelgid-baseline	TGDQDSILFIR
adelgid-baseline	TGLQEVEVK	4.6318	1.6177
adelgid-baseline	TGNAGSR	0.3794	-0.881246
adelgid-baseline	TGVPGGSEISFFFLEPYR
adelgid-baseline	TLAESALQLLYTAK	0.025	-3.64091
adelgid-baseline	TLDISNNR	0.0814	-2.36759
adelgid-baseline	TLVSVTK	0.1216	-2.06961
adelgid-baseline	TPAAETLSQLGQTLQSLK	0.1347	-1.84973
adelgid-baseline	VAFSAIR	0.1035	-2.25159
adelgid-baseline	VDENNPEYLR
adelgid-baseline	VDPVNFK	71.094	4.2915
adelgid-baseline	VGALASLIR
adelgid-baseline	VGEGFEEETVDGR	0.1168	-2.10223
adelgid-baseline	VIAINEVGSSHPSLPSER	0.0418	-2.95905
adelgid-baseline	VIPELNGK	0.3293	-1.07936
adelgid-baseline	VKPTLATYLSK	0.5894	-0.585673
adelgid-baseline	VLALPEPSPAAPTLR	0.018	-3.95145
adelgid-baseline	VLFPGNSTQYNILEGLEK	0.0953	-2.60777
adelgid-baseline	VLGDVIEVHGK	0.15	-1.98989
adelgid-baseline	VLTHSELAPLR	0.4491	-0.692844
adelgid-baseline	VPAINVNDSVTK	0.0516	-2.86931
adelgid-baseline	VQFELHYQEVK	0.3911	-0.955364
adelgid-baseline	VVFDDTYDR
adelgid-baseline	VVLGDQDLK	0.1021	-2.3038
adelgid-baseline	WIDNPTVDDR	0.0693	-2.64094
adelgid-baseline	YDYEEVEAEGANK	0.376	-0.939869
adelgid-baseline	YEYQPFAGK	0.0678	-2.64835
adelgid-baseline	YFLHQSHEER
adelgid-baseline	YGYTHLSAGELLR
adelgid-baseline	YIQHTYR	0.0669	-2.64275
adelgid-baseline	YISPDQLADLYK	0.4642	-0.552545
adelgid-baseline	YLAEVATGEK
adelgid-baseline	YLAPSGPSGTLK	0.0512	-2.81753
adelgid-baseline	YLDEDTIYHLQPSGR
adelgid-baseline	YLGQDYEQLR	0.0291	-3.39349
adelgid-baseline	YLPFVPSR	0.2055	-1.4943
adelgid-baseline	YLSEVASGDNK
adelgid-baseline	YPIVTPSQR	1.7992	0.684694
adelgid-baseline	YTTEIIK	0.0485	-2.6854
adelgid-baseline	YVRPGGGFVPNFQLFEK
adelgid-baseline	YWGVASFLQK	0.1666	-1.77037
adelgid-baseline	YYTVFDR	0.2106	-1.55563
ant-12h	AAFFLSYEELLQR
ant-12h	AAGVNVEPFWPGLFAK	0.06	-2.78972
ant-12h	ADEGISFR	0.2218	-1.40391
ant-12h	ADFPLSVVR	0.1387	-1.83313
ant-12h	AEVDDVIQVR
ant-12h	AFGPGLQGGSAGSPAR
ant-12h	AFLLTPR	0.1564	-1.83051
ant-12h	AFYAELYHIISSNLEK	0.0163	-4.02357
ant-12h	AGALNSNDAFVLK	1.9695	0.748879
ant-12h	AGGIETIANEYSDR	0.112	-2.24566
ant-12h	AGQAVDDFIEK	0.1015	-2.10763
ant-12h	AIEENNNFSK	0.078	-2.21738
ant-12h	ALGVGFATR
ant-12h	ALTSELANAR	0.1196	-2.03723
ant-12h	ANDTTFGLAAGVFTR	0.0369	-3.2621
ant-12h	ASLYNAVTIEDVQK	0.217	-1.63972
ant-12h	AVLHVALR	1.524	0.445217
ant-12h	AWVAWR	0.317	-1.11509
ant-12h	AYLPVNESFGFTADLR	0.0307	-3.44528
ant-12h	DAGPLLISLK	0.1266	-1.78472
ant-12h	DAGVIAGLNVLR	0.3574	-1.00287
ant-12h	DFADIPNLR	0.5463	-0.511121
ant-12h	DHAVDLIQK	0.9855	0.0615076
ant-12h	DIVEAHYR	0.0726	-2.54454
ant-12h	DLELLIQTATR	0.1671	-1.69357
ant-12h	DLHFLEELQLGHNR
ant-12h	DNAGAATEEFIK	0.0088	-4.61702
ant-12h	DNFTAIPEGTNGVEER	0.0319	-3.57349
ant-12h	DNIQGITKPAIR	0.2072	-1.45041
ant-12h	DTDLDGFPDEK	0.0308	-3.35107
ant-12h	DVVLFEK	0.223	-1.53579
ant-12h	DYIFGNYIER	0.352	-1.18554
ant-12h	EAFAAVSK	0.3336	-1.10053
ant-12h	EDLGFSGR	0.0441	-3.18105
ant-12h	EEASDYLELDTIK
ant-12h	EELPEPFEHLLQR
ant-12h	EESSPDYNPYQGVSVPLQQK
ant-12h	EGAAHAFAQYNLDQFTPVK
ant-12h	EGGSIPVTLTFQEATGK	0.039	-3.01306
ant-12h	ELLHELALSVPGAR	0.0522	-2.83259
ant-12h	ELNELGSK	0.2139	-1.50039
ant-12h	ELVDGAPLWLLK	0.0152	-4.16825
ant-12h	EQEVVDK	0.2052	-1.88585
ant-12h	EVEPALELLEPIDQK	0.0165	-4.05723
ant-12h	EVYELLDSPGK
ant-12h	FADDQLIIDFDNFVR
ant-12h	FAGYIEK	0.3783	-1.1022
ant-12h	FFVGGNWK	7.2069	1.93814
ant-12h	FGFPAFSGISR
ant-12h	FHDFLGDSWGILFSHPR	0.0529	-2.9406
ant-12h	FNDEHIPDSPFVVPVASLSDDAR	0.07	-2.52416
ant-12h	FQEGQEEER
ant-12h	FTAPTSQFYHLFLHGNSLTR
ant-12h	FVFGTTPEDILR	0.0351	-3.24134
ant-12h	GDYDAFFEAR	0.0476	-3.05732
ant-12h	GFSGYNTR
ant-12h	GLEEELQFSLGSK	1.7797	0.5574
ant-12h	GLEVTAYSPLGSSDR
ant-12h	GLFIIDGK	1.0696	0.0613637
ant-12h	GLTSVINQK	0.4104	-0.97041
ant-12h	GNFVSPVK	0.0565	-2.83626
ant-12h	GPDGLTAFEATDNQAIK
ant-12h	GQTLVVQFTVK
ant-12h	GSQYWR	1.4158	0.443231
ant-12h	GVDLVLNSLAEEK
ant-12h	GVLFASGQNLAR	0.1298	-2.00988
ant-12h	GVNLPGAAVDLPAVSEK	0.4411	-0.968495
ant-12h	GVTFLLR
ant-12h	GVVGLPGQR	0.0056	-4.86965
ant-12h	GYNVNDEK	0.0605	-2.73055
ant-12h	HFQNLGK
ant-12h	HHLGLEEPK	0.0699	-2.55558
ant-12h	HIVTFDGQNFK	0.08	-2.42983
ant-12h	HYGGLTGLNK	5.3247	1.53184
ant-12h	IAHVELADAGQYR	0.0294	-3.41168
ant-12h	IEGNLIFDPNNYLPK
ant-12h	IGGIGTVPVGR	0.1606	-1.78699
ant-12h	IGTDIQDNK	0.3339	-1.0228
ant-12h	IIFVVGGPGSGK	1.9821	0.830128
ant-12h	IIGYTPDLDPETVDDAFAR	0.0633	-2.75516
ant-12h	IISGDVANVFK
ant-12h	IQIQEAAK	0.1682	-1.68308
ant-12h	IQNILTEEPK	0.9062	-0.115764
ant-12h	ISVYYNEATGGK	0.0223	-3.74016
ant-12h	IYEENDR	0.0197	-3.91028
ant-12h	LAAAVSNFGYDLYR	1.2464	0.370996
ant-12h	LAATNALLNSLEFTK	0.032	-3.32988
ant-12h	LADALQELR
ant-12h	LADVYQAELR	6.9079	2.25622
ant-12h	LAEQAER	0.54	-0.644734
ant-12h	LAGTQPLEVLEAVQR	0.0657	-2.72474
ant-12h	LASTLVHLGEYQAAVDGAR	0.3426	-1.01743
ant-12h	LAVEALSSLDGDLAGR	2.6335	1.00662
ant-12h	LDNLVAILDINR	0.1143	-2.22161
ant-12h	LEAGDHPVELLAR	0.079	-2.42626
ant-12h	LEVLHK	0.4507	-0.957108
ant-12h	LEYSNFSIR	0.1107	-2.2326
ant-12h	LFDQAFGLPR	0.0716	-2.63804
ant-12h	LFIGGLSFETTEESLR	0.2367	-1.52983
ant-12h	LGAEVYHTLK	0.1872	-1.6643
ant-12h	LGDSMANYPQGLDDK
ant-12h	LGPLVEQGR	5.4205	1.81432
ant-12h	LGSSEVEQVQLVVDGVK	18.5359	3.07729
ant-12h	LHEAVFLR	0.07	-2.61949
ant-12h	LIFPYVELDLHSYDLGIENR
ant-12h	LLADPTGAFGK	0.1377	-1.94546
ant-12h	LLAEPVPGIK	0.0707	-2.6246
ant-12h	LLTVPFEK	0.0182	-3.80268
ant-12h	LSGNVLSYTFQVK	1.6826	0.528603
ant-12h	LSSGLVTAALYGR
ant-12h	LSSLPFQK	0.2559	-1.40583
ant-12h	LTGQLFLGGSIVK	0.438	-0.766222
ant-12h	LTHQIQELTLDTPYYFK	0.0303	-3.24916
ant-12h	LTTVPTQAFEYLSK
ant-12h	LVPVGYGIK	0.1176	-2.1035
ant-12h	LVSQDNFGFDLPAVEAATK	0.0451	-3.00273
ant-12h	NAIGVAR
ant-12h	NAPTPQEFR	0.289	-1.18118
ant-12h	NFLSLNYLAEYLQPK
ant-12h	NIEVPFKPAR
ant-12h	NIIHGSDSVESAEK	0.0492	-3.13316
ant-12h	NIILEEGK
ant-12h	NLHQSGFSLSGAQIDDNIPR	0.0512	-2.98875
ant-12h	NNFPVLAANSFR
ant-12h	NPLPSK	0.638	-0.446862
ant-12h	NQLEEVPSALPR	0.067	-2.641
ant-12h	NVFDEAILAALEPPEPK	0.1276	-2.02094
ant-12h	PLQALLDGR	0.0053	-5.19951
ant-12h	PYVLPSVR	0.0237	-3.45559
ant-12h	QDIAFAYQR	0.0343	-3.15715
ant-12h	SNAQGIDLNR	0.2348	-1.15419
ant-12h	SQGGEPTYNVAVGR	0.0506	-3.0309
ant-12h	SVEALIK
ant-12h	TALASGGVLDASGDYR	0.3156	-1.0554
ant-12h	TASTNNIAQAR	0.0288	-3.54213
ant-12h	TAVTANLDIR	0.5502	-0.527763
ant-12h	TDHGAEIVYK
ant-12h	TGDQDSILFIR
ant-12h	TGLQEVEVK	2.9221	1.15705
ant-12h	TGNAGSR	0.3348	-1.0063
ant-12h	TGVPGGSEISFFFLEPYR
ant-12h	TLAESALQLLYTAK	0.0209	-3.82004
ant-12h	TLDISNNR	0.0134	-4.17171
ant-12h	TLVSVTK	0.2424	-1.37976
ant-12h	TPAAETLSQLGQTLQSLK	0.0642	-2.59078
ant-12h	VAFSAIR	0.0828	-2.47473
ant-12h	VDENNPEYLR	0.0071	-4.93478
ant-12h	VDPVNFK	67.8404	4.24466
ant-12h	VGALASLIR
ant-12h	VGEGFEEETVDGR	0.016	-4.0901
ant-12h	VIAINEVGSSHPSLPSER	0.0193	-3.73185
ant-12h	VIPELNGK	0.5191	-0.624236
ant-12h	VKPTLATYLSK	0.2228	-1.5585
ant-12h	VLALPEPSPAAPTLR	0.0908	-2.33316
ant-12h	VLFPGNSTQYNILEGLEK
ant-12h	VLGDVIEVHGK	0.1787	-1.81482
ant-12h	VLTHSELAPLR	0.1316	-1.92032
ant-12h	VPAINVNDSVTK	0.0261	-3.55089
ant-12h	VQFELHYQEVK	0.7637	-0.286153
ant-12h	VVFDDTYDR	0.3662	-0.815471
ant-12h	VVLGDQDLK
ant-12h	WIDNPTVDDR	0.0422	-3.13696
ant-12h	YDYEEVEAEGANK	1.0555	0.0923122
ant-12h	YEYQPFAGK	0.1125	-2.14196
ant-12h	YFLHQSHEER	0.021	-3.62174
ant-12h	YGYTHLSAGELLR
ant-12h	YIQHTYR	0.1925	-1.58585
ant-12h	YISPDQLADLYK	0.6925	-0.152552
ant-12h	YLAEVATGEK	0.229	-1.53119
ant-12h	YLAPSGPSGTLK	0.0814	-2.3539
ant-12h	YLDEDTIYHLQPSGR	0.0328	-3.44653
ant-12h	YLGQDYEQLR	0.0127	-4.22263
ant-12h	YLPFVPSR	0.1438	-1.85132
ant-12h	YLSEVASGDNK
ant-12h	YPIVTPSQR	0.5929	-0.425377
ant-12h	YTTEIIK	0.0159	-3.80065
ant-12h	YVRPGGGFVPNFQLFEK
ant-12h	YWGVASFLQK	0.8454	-0.146154
ant-12h	YYTVFDR	0.2054	-1.58063
ant-12w	AAFFLSYEELLQR	0.0172	-4.07919
ant-12w	AAGVNVEPFWPGLFAK	0.0417	-3.15356
ant-12w	ADEGISFR	0.1723	-1.65645
ant-12w	ADFPLSVVR	1.4049	0.482279
ant-12w	AEVDDVIQVR	0.3562	-0.837437
ant-12w	AFGPGLQGGSAGSPAR	0.0263	-3.4878
ant-12w	AFLLTPR	0.1101	-2.18153
ant-12w	AFYAELYHIISSNLEK	0.0498	-2.90672
ant-12w	AGALNSNDAFVLK	3.0056	1.17158
ant-12w	AGGIETIANEYSDR	0.0881	-2.48568
ant-12w	AGQAVDDFIEK	0.0356	-3.15534
ant-12w	AIEENNNFSK
ant-12w	ALGVGFATR
ant-12w	ALTSELANAR	0.1247	-1.99548
ant-12w	ANDTTFGLAAGVFTR	0.0478	-3.00329
ant-12w	ASLYNAVTIEDVQK	0.2781	-1.39164
ant-12w	AVLHVALR	0.0973	-2.30608
ant-12w	AWVAWR	5.3752	1.71556
ant-12w	AYLPVNESFGFTADLR	0.0275	-3.55535
ant-12w	DAGPLLISLK	0.0457	-2.80365
ant-12w	DAGVIAGLNVLR	0.1996	-1.58541
ant-12w	DFADIPNLR	2.1426	0.855487
ant-12w	DHAVDLIQK	3.7891	1.40824
ant-12w	DIVEAHYR	0.1392	-1.89359
ant-12w	DLELLIQTATR	0.3628	-0.918309
ant-12w	DLHFLEELQLGHNR
ant-12w	DNAGAATEEFIK
ant-12w	DNFTAIPEGTNGVEER
ant-12w	DNIQGITKPAIR
ant-12w	DTDLDGFPDEK	0.09	-2.27877
ant-12w	DVVLFEK	0.2484	-1.42792
ant-12w	DYIFGNYIER	0.121	-2.25338
ant-12w	EAFAAVSK	0.4974	-0.701073
ant-12w	EDLGFSGR
ant-12w	EEASDYLELDTIK
ant-12w	EELPEPFEHLLQR
ant-12w	EESSPDYNPYQGVSVPLQQK
ant-12w	EGAAHAFAQYNLDQFTPVK
ant-12w	EGGSIPVTLTFQEATGK	0.0962	-2.1102
ant-12w	ELLHELALSVPGAR	0.6555	-0.302275
ant-12w	ELNELGSK	1.0355	0.0767461
ant-12w	ELVDGAPLWLLK
ant-12w	EQEVVDK
ant-12w	EVEPALELLEPIDQK	0.0348	-3.31097
ant-12w	EVYELLDSPGK
ant-12w	FADDQLIIDFDNFVR	0.0493	-3.01955
ant-12w	FAGYIEK
ant-12w	FFVGGNWK	0.3112	-1.20422
ant-12w	FGFPAFSGISR
ant-12w	FHDFLGDSWGILFSHPR	0.0563	-2.87831
ant-12w	FNDEHIPDSPFVVPVASLSDDAR
ant-12w	FQEGQEEER
ant-12w	FTAPTSQFYHLFLHGNSLTR	0.1399	-1.69261
ant-12w	FVFGTTPEDILR	0.0254	-3.56479
ant-12w	GDYDAFFEAR	0.0361	-3.33386
ant-12w	GFSGYNTR
ant-12w	GLEEELQFSLGSK	8.3522	2.10348
ant-12w	GLEVTAYSPLGSSDR	0.0665	-2.76041
ant-12w	GLFIIDGK	0.2718	-1.30861
ant-12w	GLTSVINQK	0.1753	-1.82104
ant-12w	GNFVSPVK	0.3534	-1.0029
ant-12w	GPDGLTAFEATDNQAIK	0.1108	-2.11807
ant-12w	GQTLVVQFTVK	1.0548	0.148292
ant-12w	GSQYWR	2.3068	0.931397
ant-12w	GVDLVLNSLAEEK
ant-12w	GVLFASGQNLAR	0.14	-1.93424
ant-12w	GVNLPGAAVDLPAVSEK	0.0819	-2.65227
ant-12w	GVTFLLR
ant-12w	GVVGLPGQR
ant-12w	GYNVNDEK
ant-12w	HFQNLGK
ant-12w	HHLGLEEPK	0.3047	-1.08332
ant-12w	HIVTFDGQNFK	0.0583	-2.74626
ant-12w	HYGGLTGLNK	0.2204	-1.65283
ant-12w	IAHVELADAGQYR	0.0603	-2.69335
ant-12w	IEGNLIFDPNNYLPK
ant-12w	IGGIGTVPVGR	0.304	-1.14888
ant-12w	IGTDIQDNK	0.0969	-2.25996
ant-12w	IIFVVGGPGSGK	0.0108	-4.38224
ant-12w	IIGYTPDLDPETVDDAFAR	0.0584	-2.83573
ant-12w	IISGDVANVFK
ant-12w	IQIQEAAK	0.13	-1.9407
ant-12w	IQNILTEEPK	0.6858	-0.394438
ant-12w	ISVYYNEATGGK	0.1091	-2.15249
ant-12w	IYEENDR	0.2313	-1.44718
ant-12w	LAAAVSNFGYDLYR	4.3893	1.62991
ant-12w	LAATNALLNSLEFTK	0.0433	-3.02746
ant-12w	LADALQELR
ant-12w	LADVYQAELR
ant-12w	LAEQAER	0.1792	-1.7478
ant-12w	LAGTQPLEVLEAVQR	0.1642	-1.80876
ant-12w	LASTLVHLGEYQAAVDGAR	0.2352	-1.39355
ant-12w	LAVEALSSLDGDLAGR	0.1002	-2.26228
ant-12w	LDNLVAILDINR	0.0366	-3.36038
ant-12w	LEAGDHPVELLAR	0.1808	-1.59832
ant-12w	LEVLHK	0.1434	-2.10227
ant-12w	LEYSNFSIR
ant-12w	LFDQAFGLPR	0.2913	-1.23478
ant-12w	LFIGGLSFETTEESLR
ant-12w	LGAEVYHTLK	0.0402	-3.20261
ant-12w	LGDSMANYPQGLDDK	0.1087	-2.12112
ant-12w	LGPLVEQGR	162.002	5.21174
ant-12w	LGSSEVEQVQLVVDGVK
ant-12w	LHEAVFLR	0.0526	-2.90527
ant-12w	LIFPYVELDLHSYDLGIENR
ant-12w	LLADPTGAFGK	0.0651	-2.69461
ant-12w	LLAEPVPGIK	0.0273	-3.57616
ant-12w	LLTVPFEK	0.0115	-4.26176
ant-12w	LSGNVLSYTFQVK	1.6971	0.537183
ant-12w	LSSGLVTAALYGR
ant-12w	LSSLPFQK	0.1162	-2.1953
ant-12w	LTGQLFLGGSIVK	0.2511	-1.32259
ant-12w	LTHQIQELTLDTPYYFK	0.0333	-3.15475
ant-12w	LTTVPTQAFEYLSK	0.288	-1.25614
ant-12w	LVPVGYGIK	0.0564	-2.83832
ant-12w	LVSQDNFGFDLPAVEAATK	0.0192	-3.85671
ant-12w	NAIGVAR
ant-12w	NAPTPQEFR	1.8895	0.69646
ant-12w	NFLSLNYLAEYLQPK	0.0294	-3.58024
ant-12w	NIEVPFKPAR
ant-12w	NIIHGSDSVESAEK	0.0508	-3.10116
ant-12w	NIILEEGK
ant-12w	NLHQSGFSLSGAQIDDNIPR	0.0831	-2.50444
ant-12w	NNFPVLAANSFR
ant-12w	NPLPSK	0.4143	-0.87861
ant-12w	NQLEEVPSALPR	0.1237	-2.02784
ant-12w	NVFDEAILAALEPPEPK	0.0567	-2.83206
ant-12w	PLQALLDGR	0.0286	-3.51381
ant-12w	PYVLPSVR
ant-12w	QDIAFAYQR	0.0626	-2.55553
ant-12w	SNAQGIDLNR	1.8377	0.903348
ant-12w	SQGGEPTYNVAVGR	0.0407	-3.24862
ant-12w	SVEALIK
ant-12w	TALASGGVLDASGDYR	3.105	1.23089
ant-12w	TASTNNIAQAR
ant-12w	TAVTANLDIR	1.512	0.483143
ant-12w	TDHGAEIVYK
ant-12w	TGDQDSILFIR
ant-12w	TGLQEVEVK	4.8536	1.66447
ant-12w	TGNAGSR	0.4325	-0.750255
ant-12w	TGVPGGSEISFFFLEPYR
ant-12w	TLAESALQLLYTAK	0.0292	-3.48562
ant-12w	TLDISNNR	0.0466	-2.92537
ant-12w	TLVSVTK	0.0707	-2.6119
ant-12w	TPAAETLSQLGQTLQSLK	0.782	-0.090924
ant-12w	VAFSAIR	0.436	-0.813519
ant-12w	VDENNPEYLR
ant-12w	VDPVNFK	0.0584	-2.81294
ant-12w	VGALASLIR
ant-12w	VGEGFEEETVDGR	0.0761	-2.53064
ant-12w	VIAINEVGSSHPSLPSER	0.0822	-2.2828
ant-12w	VIPELNGK
ant-12w	VKPTLATYLSK	1.0121	-0.0449953
ant-12w	VLALPEPSPAAPTLR	0.0184	-3.92947
ant-12w	VLFPGNSTQYNILEGLEK
ant-12w	VLGDVIEVHGK
ant-12w	VLTHSELAPLR	1.2949	0.366099
ant-12w	VPAINVNDSVTK	0.0169	-3.98551
ant-12w	VQFELHYQEVK	0.2984	-1.22589
ant-12w	VVFDDTYDR	0.1877	-1.48381
ant-12w	VVLGDQDLK	0.1721	-1.78168
ant-12w	WIDNPTVDDR	0.0819	-2.47388
ant-12w	YDYEEVEAEGANK	0.0265	-3.59231
ant-12w	YEYQPFAGK
ant-12w	YFLHQSHEER
ant-12w	YGYTHLSAGELLR
ant-12w	YIQHTYR	0.1414	-1.89436
ant-12w	YISPDQLADLYK	0.4094	-0.678168
ant-12w	YLAEVATGEK	0.0866	-2.50361
ant-12w	YLAPSGPSGTLK	0.0452	-2.94217
ant-12w	YLDEDTIYHLQPSGR	0.029	-3.56966
ant-12w	YLGQDYEQLR	0.0165	-3.96087
ant-12w	YLPFVPSR	0.3592	-0.935862
ant-12w	YLSEVASGDNK
ant-12w	YPIVTPSQR	0.1798	-1.61856
ant-12w	YTTEIIK
ant-12w	YVRPGGGFVPNFQLFEK
ant-12w	YWGVASFLQK	1.8369	0.629871
ant-12w	YYTVFDR	0.4897	-0.711797
ant-24h	AAFFLSYEELLQR
ant-24h	AAGVNVEPFWPGLFAK	0.0544	-2.8877
ant-24h	ADEGISFR	0.2179	-1.42165
ant-24h	ADFPLSVVR	0.1826	-1.55814
ant-24h	AEVDDVIQVR	0.2932	-1.03207
ant-24h	AFGPGLQGGSAGSPAR
ant-24h	AFLLTPR	0.1146	-2.14147
ant-24h	AFYAELYHIISSNLEK	0.0204	-3.7992
ant-24h	AGALNSNDAFVLK	2.6883	1.06001
ant-24h	AGGIETIANEYSDR	0.1103	-2.26095
ant-24h	AGQAVDDFIEK	0.0512	-2.79195
ant-24h	AIEENNNFSK	0.0997	-1.97192
ant-24h	ALGVGFATR
ant-24h	ALTSELANAR	0.1802	-1.62732
ant-24h	ANDTTFGLAAGVFTR	0.0314	-3.42351
ant-24h	ASLYNAVTIEDVQK	0.2239	-1.60842
ant-24h	AVLHVALR	2.2228	0.822646
ant-24h	AWVAWR	0.8561	-0.121601
ant-24h	AYLPVNESFGFTADLR	0.0233	-3.72108
ant-24h	DAGPLLISLK	0.27	-1.02733
ant-24h	DAGVIAGLNVLR	0.1896	-1.63681
ant-24h	DFADIPNLR	0.3696	-0.901867
ant-24h	DHAVDLIQK	1.1972	0.256099
ant-24h	DIVEAHYR	0.0614	-2.71209
ant-24h	DLELLIQTATR	0.2013	-1.50736
ant-24h	DLHFLEELQLGHNR
ant-24h	DNAGAATEEFIK	0.0129	-4.23455
ant-24h	DNFTAIPEGTNGVEER
ant-24h	DNIQGITKPAIR	0.1918	-1.52764
ant-24h	DTDLDGFPDEK	0.0359	-3.19785
ant-24h	DVVLFEK	0.2311	-1.50011
ant-24h	DYIFGNYIER	0.2673	-1.4608
ant-24h	EAFAAVSK	0.5617	-0.5795
ant-24h	EDLGFSGR
ant-24h	EEASDYLELDTIK	0.0686	-2.80552
ant-24h	EELPEPFEHLLQR	0.0157	-3.9729
ant-24h	EESSPDYNPYQGVSVPLQQK
ant-24h	EGAAHAFAQYNLDQFTPVK
ant-24h	EGGSIPVTLTFQEATGK	0.0853	-2.23045
ant-24h	ELLHELALSVPGAR	0.0455	-2.96996
ant-24h	ELNELGSK	0.3479	-1.01398
ant-24h	ELVDGAPLWLLK	0.016	-4.11696
ant-24h	EQEVVDK	0.2056	-1.88391
ant-24h	EVEPALELLEPIDQK
ant-24h	EVYELLDSPGK	0.0199	-3.77598
ant-24h	FADDQLIIDFDNFVR
ant-24h	FAGYIEK	0.1967	-1.75621
ant-24h	FFVGGNWK	15.1052	2.67814
ant-24h	FGFPAFSGISR
ant-24h	FHDFLGDSWGILFSHPR	0.0248	-3.69816
ant-24h	FNDEHIPDSPFVVPVASLSDDAR	0.0546	-2.77262
ant-24h	FQEGQEEER
ant-24h	FTAPTSQFYHLFLHGNSLTR
ant-24h	FVFGTTPEDILR	0.048	-2.92834
ant-24h	GDYDAFFEAR	0.0417	-3.18965
ant-24h	GFSGYNTR
ant-24h	GLEEELQFSLGSK	2.9798	1.07281
ant-24h	GLEVTAYSPLGSSDR
ant-24h	GLFIIDGK	1.6499	0.494794
ant-24h	GLTSVINQK	0.5776	-0.62866
ant-24h	GNFVSPVK	0.0912	-2.35745
ant-24h	GPDGLTAFEATDNQAIK
ant-24h	GQTLVVQFTVK	0.4771	-0.645088
ant-24h	GSQYWR	1.3224	0.374984
ant-24h	GVDLVLNSLAEEK
ant-24h	GVLFASGQNLAR	0.1363	-1.96102
ant-24h	GVNLPGAAVDLPAVSEK	0.8574	-0.303862
ant-24h	GVTFLLR
ant-24h	GVVGLPGQR
ant-24h	GYNVNDEK	0.059	-2.75565
ant-24h	HFQNLGK
ant-24h	HHLGLEEPK	0.068	-2.58314
ant-24h	HIVTFDGQNFK	0.0455	-2.99415
ant-24h	HYGGLTGLNK	7.1072	1.82059
ant-24h	IAHVELADAGQYR	0.0189	-3.85352
ant-24h	IEGNLIFDPNNYLPK
ant-24h	IGGIGTVPVGR	0.073	-2.57545
ant-24h	IGTDIQDNK	0.1631	-1.73928
ant-24h	IIFVVGGPGSGK	1.826	0.748099
ant-24h	IIGYTPDLDPETVDDAFAR
ant-24h	IISGDVANVFK
ant-24h	IQIQEAAK	0.1115	-2.09421
ant-24h	IQNILTEEPK	0.9903	-0.027016
ant-24h	ISVYYNEATGGK
ant-24h	IYEENDR	0.0151	-4.1762
ant-24h	LAAAVSNFGYDLYR	1.8544	0.768298
ant-24h	LAATNALLNSLEFTK	0.061	-2.68474
ant-24h	LADALQELR
ant-24h	LADVYQAELR	5.0577	1.94447
ant-24h	LAEQAER	0.6025	-0.535215
ant-24h	LAGTQPLEVLEAVQR
ant-24h	LASTLVHLGEYQAAVDGAR	0.2845	-1.20326
ant-24h	LAVEALSSLDGDLAGR	1.3496	0.338114
ant-24h	LDNLVAILDINR	0.0754	-2.63763
ant-24h	LEAGDHPVELLAR	0.0548	-2.79202
ant-24h	LEVLHK	0.3898	-1.10228
ant-24h	LEYSNFSIR	0.1287	-2.08194
ant-24h	LFDQAFGLPR	0.0594	-2.82484
ant-24h	LFIGGLSFETTEESLR
ant-24h	LGAEVYHTLK	0.1225	-2.08836
ant-24h	LGDSMANYPQGLDDK
ant-24h	LGPLVEQGR	6.5828	2.00859
ant-24h	LGSSEVEQVQLVVDGVK	32.712	3.64532
ant-24h	LHEAVFLR	0.0706	-2.61095
ant-24h	LIFPYVELDLHSYDLGIENR	0.0363	-3.11238
ant-24h	LLADPTGAFGK	0.0866	-2.40924
ant-24h	LLAEPVPGIK	0.0568	-2.84351
ant-24h	LLTVPFEK	0.0127	-4.1625
ant-24h	LSGNVLSYTFQVK
ant-24h	LSSGLVTAALYGR
ant-24h	LSSLPFQK	0.2266	-1.52743
ant-24h	LTGQLFLGGSIVK	0.3233	-1.06986
ant-24h	LTHQIQELTLDTPYYFK	0.0257	-3.41382
ant-24h	LTTVPTQAFEYLSK	0.0695	-2.67777
ant-24h	LVPVGYGIK	0.089	-2.38215
ant-24h	LVSQDNFGFDLPAVEAATK	0.028	-3.47941
ant-24h	NAIGVAR
ant-24h	NAPTPQEFR	0.4483	-0.742145
ant-24h	NFLSLNYLAEYLQPK
ant-24h	NIEVPFKPAR	0.0166	-3.91265
ant-24h	NIIHGSDSVESAEK	0.0684	-2.80368
ant-24h	NIILEEGK
ant-24h	NLHQSGFSLSGAQIDDNIPR	0.1017	-2.30246
ant-24h	NNFPVLAANSFR
ant-24h	NPLPSK	0.4932	-0.704285
ant-24h	NQLEEVPSALPR	0.0202	-3.84001
ant-24h	NVFDEAILAALEPPEPK	0.0792	-2.49786
ant-24h	PLQALLDGR
ant-24h	PYVLPSVR	0.0124	-4.10337
ant-24h	QDIAFAYQR	0.0441	-2.90584
ant-24h	SNAQGIDLNR	0.1243	-1.79022
ant-24h	SQGGEPTYNVAVGR
ant-24h	SVEALIK
ant-24h	TALASGGVLDASGDYR	0.3534	-0.942274
ant-24h	TASTNNIAQAR
ant-24h	TAVTANLDIR	0.5865	-0.463873
ant-24h	TDHGAEIVYK
ant-24h	TGDQDSILFIR
ant-24h	TGLQEVEVK	2.6185	1.04735
ant-24h	TGNAGSR	0.2712	-1.21698
ant-24h	TGVPGGSEISFFFLEPYR
ant-24h	TLAESALQLLYTAK	0.0244	-3.66521
ant-24h	TLDISNNR
ant-24h	TLVSVTK	0.1419	-1.91522
ant-24h	TPAAETLSQLGQTLQSLK	0.0766	-2.41418
ant-24h	VAFSAIR	0.1008	-2.27802
ant-24h	VDENNPEYLR	0.0078	-4.84075
ant-24h	VDPVNFK	41.5559	3.75454
ant-24h	VGALASLIR
ant-24h	VGEGFEEETVDGR	0.0122	-4.36126
ant-24h	VIAINEVGSSHPSLPSER	0.0248	-3.48111
ant-24h	VIPELNGK	0.0791	-2.50562
ant-24h	VKPTLATYLSK	0.2179	-1.58074
ant-24h	VLALPEPSPAAPTLR	0.096	-2.27747
ant-24h	VLFPGNSTQYNILEGLEK
ant-24h	VLGDVIEVHGK	0.1137	-2.26696
ant-24h	VLTHSELAPLR	0.1347	-1.89704
ant-24h	VPAINVNDSVTK
ant-24h	VQFELHYQEVK	0.7676	-0.281059
ant-24h	VVFDDTYDR	1.691	0.714424
ant-24h	VVLGDQDLK	0.1473	-1.93728
ant-24h	WIDNPTVDDR	0.0421	-3.13934
ant-24h	YDYEEVEAEGANK	1.4288	0.395133
ant-24h	YEYQPFAGK	0.0827	-2.44969
ant-24h	YFLHQSHEER
ant-24h	YGYTHLSAGELLR
ant-24h	YIQHTYR	0.0805	-2.45769
ant-24h	YISPDQLADLYK	0.6509	-0.214505
ant-24h	YLAEVATGEK	0.231	-1.5225
ant-24h	YLAPSGPSGTLK	0.0487	-2.86759
ant-24h	YLDEDTIYHLQPSGR	0.0233	-3.78851
ant-24h	YLGQDYEQLR
ant-24h	YLPFVPSR	0.1505	-1.80578
ant-24h	YLSEVASGDNK
ant-24h	YPIVTPSQR	0.4644	-0.669657
ant-24h	YTTEIIK
ant-24h	YVRPGGGFVPNFQLFEK
ant-24h	YWGVASFLQK	0.8876	-0.0974425
ant-24h	YYTVFDR	0.1934	-1.64083
ant-2d	AAFFLSYEELLQR
ant-2d	AAGVNVEPFWPGLFAK	0.0321	-3.4152
ant-2d	ADEGISFR	0.0616	-2.68502
ant-2d	ADFPLSVVR	0.2898	-1.09625
ant-2d	AEVDDVIQVR	0.2456	-1.20923
ant-2d	AFGPGLQGGSAGSPAR	0.0098	-4.47499
ant-2d	AFLLTPR	0.1289	-2.02389
ant-2d	AFYAELYHIISSNLEK	0.012	-4.32983
ant-2d	AGALNSNDAFVLK	2.3662	0.932385
ant-2d	AGGIETIANEYSDR
ant-2d	AGQAVDDFIEK
ant-2d	AIEENNNFSK
ant-2d	ALGVGFATR
ant-2d	ALTSELANAR	0.0586	-2.75065
ant-2d	ANDTTFGLAAGVFTR
ant-2d	ASLYNAVTIEDVQK	0.1789	-1.83279
ant-2d	AVLHVALR	0.2177	-1.50076
ant-2d	AWVAWR	0.3914	-0.904258
ant-2d	AYLPVNESFGFTADLR	0.0104	-4.52773
ant-2d	DAGPLLISLK	0.1618	-1.53939
ant-2d	DAGVIAGLNVLR
ant-2d	DFADIPNLR	0.5588	-0.488497
ant-2d	DHAVDLIQK	2.0864	0.811554
ant-2d	DIVEAHYR
ant-2d	DLELLIQTATR	0.2456	-1.30846
ant-2d	DLHFLEELQLGHNR	0.3291	-1.11667
ant-2d	DNAGAATEEFIK
ant-2d	DNFTAIPEGTNGVEER	0.0296	-3.64832
ant-2d	DNIQGITKPAIR	0.0537	-2.80068
ant-2d	DTDLDGFPDEK	0.0796	-2.40157
ant-2d	DVVLFEK	0.2447	-1.44292
ant-2d	DYIFGNYIER	0.2858	-1.39388
ant-2d	EAFAAVSK	0.4604	-0.778372
ant-2d	EDLGFSGR
ant-2d	EEASDYLELDTIK
ant-2d	EELPEPFEHLLQR
ant-2d	EESSPDYNPYQGVSVPLQQK	0.0388	-3.34921
ant-2d	EGAAHAFAQYNLDQFTPVK
ant-2d	EGGSIPVTLTFQEATGK	0.0279	-3.348
ant-2d	ELLHELALSVPGAR	0.099	-2.19255
ant-2d	ELNELGSK	0.5134	-0.624838
ant-2d	ELVDGAPLWLLK
ant-2d	EQEVVDK
ant-2d	EVEPALELLEPIDQK	0.0132	-4.28037
ant-2d	EVYELLDSPGK
ant-2d	FADDQLIIDFDNFVR
ant-2d	FAGYIEK	0.204	-1.71976
ant-2d	FFVGGNWK	1.1642	0.115133
ant-2d	FGFPAFSGISR
ant-2d	FHDFLGDSWGILFSHPR	0.0139	-4.27711
ant-2d	FNDEHIPDSPFVVPVASLSDDAR	0.0765	-2.43537
ant-2d	FQEGQEEER
ant-2d	FTAPTSQFYHLFLHGNSLTR
ant-2d	FVFGTTPEDILR	0.0384	-3.15148
ant-2d	GDYDAFFEAR	0.0288	-3.55978
ant-2d	GFSGYNTR
ant-2d	GLEEELQFSLGSK	7.2238	1.95834
ant-2d	GLEVTAYSPLGSSDR
ant-2d	GLFIIDGK	0.6193	-0.485086
ant-2d	GLTSVINQK	0.3287	-1.1924
ant-2d	GNFVSPVK	0.1045	-2.22132
ant-2d	GPDGLTAFEATDNQAIK
ant-2d	GQTLVVQFTVK	0.3679	-0.905003
ant-2d	GSQYWR	0.8296	-0.0912758
ant-2d	GVDLVLNSLAEEK
ant-2d	GVLFASGQNLAR	0.0675	-2.66375
ant-2d	GVNLPGAAVDLPAVSEK	0.3761	-1.12791
ant-2d	GVTFLLR
ant-2d	GVVGLPGQR	0.0072	-4.61834
ant-2d	GYNVNDEK	0.088	-2.35585
ant-2d	HFQNLGK
ant-2d	HHLGLEEPK	0.1345	-1.90108
ant-2d	HIVTFDGQNFK	0.0969	-2.23818
ant-2d	HYGGLTGLNK	2.3499	0.713855
ant-2d	IAHVELADAGQYR	0.0544	-2.79631
ant-2d	IEGNLIFDPNNYLPK
ant-2d	IGGIGTVPVGR	0.0363	-3.27409
ant-2d	IGTDIQDNK
ant-2d	IIFVVGGPGSGK	0.0356	-3.18944
ant-2d	IIGYTPDLDPETVDDAFAR
ant-2d	IISGDVANVFK	0.0439	-2.97339
ant-2d	IQIQEAAK	0.1244	-1.98474
ant-2d	IQNILTEEPK	0.7575	-0.295
ant-2d	ISVYYNEATGGK	0.0155	-4.10391
ant-2d	IYEENDR	0.0349	-3.33841
ant-2d	LAAAVSNFGYDLYR	2.392	1.02287
ant-2d	LAATNALLNSLEFTK	0.0624	-2.66205
ant-2d	LADALQELR
ant-2d	LADVYQAELR	1.4711	0.709565
ant-2d	LAEQAER	0.3392	-1.10971
ant-2d	LAGTQPLEVLEAVQR	0.0759	-2.58043
ant-2d	LASTLVHLGEYQAAVDGAR
ant-2d	LAVEALSSLDGDLAGR	0.5117	-0.631711
ant-2d	LDNLVAILDINR	0.0308	-3.53292
ant-2d	LEAGDHPVELLAR	0.0681	-2.57473
ant-2d	LEVLHK	0.3986	-1.07995
ant-2d	LEYSNFSIR	0.1094	-2.24441
ant-2d	LFDQAFGLPR	0.0742	-2.60237
ant-2d	LFIGGLSFETTEESLR
ant-2d	LGAEVYHTLK	0.099	-2.30135
ant-2d	LGDSMANYPQGLDDK
ant-2d	LGPLVEQGR	18.4397	3.03864
ant-2d	LGSSEVEQVQLVVDGVK	3.9286	1.52586
ant-2d	LHEAVFLR	0.0471	-3.01571
ant-2d	LIFPYVELDLHSYDLGIENR
ant-2d	LLADPTGAFGK	0.1131	-2.14226
ant-2d	LLAEPVPGIK	0.0178	-4.00385
ant-2d	LLTVPFEK
ant-2d	LSGNVLSYTFQVK	3.8133	1.34676
ant-2d	LSSGLVTAALYGR
ant-2d	LSSLPFQK	0.1375	-2.02699
ant-2d	LTGQLFLGGSIVK	0.0293	-3.47085
ant-2d	LTHQIQELTLDTPYYFK
ant-2d	LTTVPTQAFEYLSK
ant-2d	LVPVGYGIK	0.0212	-3.81679
ant-2d	LVSQDNFGFDLPAVEAATK	0.0154	-4.07725
ant-2d	NAIGVAR
ant-2d	NAPTPQEFR	0.5765	-0.490632
ant-2d	NFLSLNYLAEYLQPK	0.0106	-4.60038
ant-2d	NIEVPFKPAR
ant-2d	NIIHGSDSVESAEK
ant-2d	NIILEEGK	0.0538	-3.05057
ant-2d	NLHQSGFSLSGAQIDDNIPR
ant-2d	NNFPVLAANSFR
ant-2d	NPLPSK	0.4747	-0.742517
ant-2d	NQLEEVPSALPR
ant-2d	NVFDEAILAALEPPEPK
ant-2d	PLQALLDGR	0.0102	-4.54483
ant-2d	PYVLPSVR	0.0105	-4.26969
ant-2d	QDIAFAYQR
ant-2d	SNAQGIDLNR	0.306	-0.889337
ant-2d	SQGGEPTYNVAVGR
ant-2d	SVEALIK
ant-2d	TALASGGVLDASGDYR	0.6261	-0.370364
ant-2d	TASTNNIAQAR	0.0131	-4.3299
ant-2d	TAVTANLDIR	0.5763	-0.481417
ant-2d	TDHGAEIVYK
ant-2d	TGDQDSILFIR
ant-2d	TGLQEVEVK	2.6219	1.04865
ant-2d	TGNAGSR	0.2351	-1.35983
ant-2d	TGVPGGSEISFFFLEPYR
ant-2d	TLAESALQLLYTAK	0.0122	-4.35835
ant-2d	TLDISNNR	0.1771	-1.59025
ant-2d	TLVSVTK	0.0896	-2.37499
ant-2d	TPAAETLSQLGQTLQSLK	0.0983	-2.16475
ant-2d	VAFSAIR	0.0695	-2.64983
ant-2d	VDENNPEYLR
ant-2d	VDPVNFK
ant-2d	VGALASLIR
ant-2d	VGEGFEEETVDGR
ant-2d	VIAINEVGSSHPSLPSER	0.021	-3.64743
ant-2d	VIPELNGK
ant-2d	VKPTLATYLSK	0.3251	-1.18065
ant-2d	VLALPEPSPAAPTLR	0.0521	-2.88866
ant-2d	VLFPGNSTQYNILEGLEK
ant-2d	VLGDVIEVHGK	0.114	-2.26433
ant-2d	VLTHSELAPLR	0.1575	-1.74066
ant-2d	VPAINVNDSVTK	0.0123	-4.30323
ant-2d	VQFELHYQEVK	0.501	-0.707722
ant-2d	VVFDDTYDR	0.4622	-0.582653
ant-2d	VVLGDQDLK	0.199	-1.63645
ant-2d	WIDNPTVDDR	0.1026	-2.24855
ant-2d	YDYEEVEAEGANK	0.2585	-1.31456
ant-2d	YEYQPFAGK
ant-2d	YFLHQSHEER	0.0077	-4.62504
ant-2d	YGYTHLSAGELLR
ant-2d	YIQHTYR	0.0844	-2.41038
ant-2d	YISPDQLADLYK	0.119	-1.91374
ant-2d	YLAEVATGEK	0.2168	-1.58594
ant-2d	YLAPSGPSGTLK	0.0229	-3.62213
ant-2d	YLDEDTIYHLQPSGR	0.0458	-3.11268
ant-2d	YLGQDYEQLR	0.0136	-4.15416
ant-2d	YLPFVPSR	0.1184	-2.04567
ant-2d	YLSEVASGDNK
ant-2d	YPIVTPSQR	0.5871	-0.435208
ant-2d	YTTEIIK
ant-2d	YVRPGGGFVPNFQLFEK	0.0252	-3.66753
ant-2d	YWGVASFLQK	1.2295	0.228399
ant-2d	YYTVFDR	0.2625	-1.33534
ant-3d	AAFFLSYEELLQR
ant-3d	AAGVNVEPFWPGLFAK	0.0143	-4.2238
ant-3d	ADEGISFR	0.0399	-3.11931
ant-3d	ADFPLSVVR	0.2665	-1.18007
ant-3d	AEVDDVIQVR	0.1716	-1.56776
ant-3d	AFGPGLQGGSAGSPAR	0.0153	-4.02952
ant-3d	AFLLTPR	0.1284	-2.02777
ant-3d	AFYAELYHIISSNLEK	0.0137	-4.19734
ant-3d	AGALNSNDAFVLK	2.0875	0.807067
ant-3d	AGGIETIANEYSDR	0.0567	-2.92638
ant-3d	AGQAVDDFIEK	0.0863	-2.26986
ant-3d	AIEENNNFSK	0.0545	-2.57589
ant-3d	ALGVGFATR
ant-3d	ALTSELANAR	0.0632	-2.67508
ant-3d	ANDTTFGLAAGVFTR
ant-3d	ASLYNAVTIEDVQK	0.1328	-2.13077
ant-3d	AVLHVALR	0.0953	-2.32685
ant-3d	AWVAWR	0.6662	-0.372399
ant-3d	AYLPVNESFGFTADLR	0.0129	-4.31231
ant-3d	DAGPLLISLK	0.2916	-0.950369
ant-3d	DAGVIAGLNVLR	0.0465	-3.04227
ant-3d	DFADIPNLR	0.6423	-0.349233
ant-3d	DHAVDLIQK	2.7854	1.10051
ant-3d	DIVEAHYR
ant-3d	DLELLIQTATR	0.2362	-1.34748
ant-3d	DLHFLEELQLGHNR	0.2237	-1.50273
ant-3d	DNAGAATEEFIK	0.01	-4.48919
ant-3d	DNFTAIPEGTNGVEER	0.0169	-4.20878
ant-3d	DNIQGITKPAIR	0.0732	-2.4909
ant-3d	DTDLDGFPDEK	0.0352	-3.21754
ant-3d	DVVLFEK	0.2835	-1.29574
ant-3d	DYIFGNYIER	0.2356	-1.58704
ant-3d	EAFAAVSK	0.3893	-0.946118
ant-3d	EDLGFSGR
ant-3d	EEASDYLELDTIK	0.0386	-3.38057
ant-3d	EELPEPFEHLLQR
ant-3d	EESSPDYNPYQGVSVPLQQK
ant-3d	EGAAHAFAQYNLDQFTPVK
ant-3d	EGGSIPVTLTFQEATGK
ant-3d	ELLHELALSVPGAR	0.1612	-1.70503
ant-3d	ELNELGSK	0.4494	-0.75798
ant-3d	ELVDGAPLWLLK
ant-3d	EQEVVDK
ant-3d	EVEPALELLEPIDQK
ant-3d	EVYELLDSPGK
ant-3d	FADDQLIIDFDNFVR	0.031	-3.48349
ant-3d	FAGYIEK	0.1928	-1.77623
ant-3d	FFVGGNWK	0.4313	-0.877853
ant-3d	FGFPAFSGISR
ant-3d	FHDFLGDSWGILFSHPR	0.0115	-4.46665
ant-3d	FNDEHIPDSPFVVPVASLSDDAR	0.0435	-2.9999
ant-3d	FQEGQEEER	0.0747	-2.62706
ant-3d	FTAPTSQFYHLFLHGNSLTR
ant-3d	FVFGTTPEDILR	0.0226	-3.68159
ant-3d	GDYDAFFEAR	0.0212	-3.86615
ant-3d	GFSGYNTR	0.0308	-3.50357
ant-3d	GLEEELQFSLGSK	6.9715	1.92279
ant-3d	GLEVTAYSPLGSSDR
ant-3d	GLFIIDGK	0.6223	-0.480254
ant-3d	GLTSVINQK	0.4127	-0.964821
ant-3d	GNFVSPVK	0.1013	-2.25242
ant-3d	GPDGLTAFEATDNQAIK
ant-3d	GQTLVVQFTVK	0.6626	-0.316643
ant-3d	GSQYWR	0.8493	-0.067807
ant-3d	GVDLVLNSLAEEK
ant-3d	GVLFASGQNLAR	0.0982	-2.28887
ant-3d	GVNLPGAAVDLPAVSEK	0.1882	-1.82026
ant-3d	GVTFLLR
ant-3d	GVVGLPGQR
ant-3d	GYNVNDEK	0.0501	-2.91917
ant-3d	HFQNLGK
ant-3d	HHLGLEEPK	0.1259	-1.96716
ant-3d	HIVTFDGQNFK
ant-3d	HYGGLTGLNK	1.1216	-0.0257613
ant-3d	IAHVELADAGQYR	0.0375	-3.16834
ant-3d	IEGNLIFDPNNYLPK
ant-3d	IGGIGTVPVGR
ant-3d	IGTDIQDNK	0.1068	-2.16268
ant-3d	IIFVVGGPGSGK	0.0136	-4.15171
ant-3d	IIGYTPDLDPETVDDAFAR
ant-3d	IISGDVANVFK
ant-3d	IQIQEAAK	0.1759	-1.63832
ant-3d	IQNILTEEPK	0.6163	-0.50129
ant-3d	ISVYYNEATGGK	0.0296	-3.45698
ant-3d	IYEENDR	0.0658	-2.70427
ant-3d	LAAAVSNFGYDLYR	2.745	1.16052
ant-3d	LAATNALLNSLEFTK	0.0242	-3.60926
ant-3d	LADALQELR	0.1362	-1.6292
ant-3d	LADVYQAELR	0.6547	-0.100023
ant-3d	LAEQAER	0.4505	-0.825945
ant-3d	LAGTQPLEVLEAVQR
ant-3d	LASTLVHLGEYQAAVDGAR
ant-3d	LAVEALSSLDGDLAGR	0.3409	-1.03786
ant-3d	LDNLVAILDINR	0.029	-3.59314
ant-3d	LEAGDHPVELLAR	0.076	-2.46498
ant-3d	LEVLHK	0.3686	-1.1582
ant-3d	LEYSNFSIR	0.1016	-2.31838
ant-3d	LFDQAFGLPR	0.0604	-2.80814
ant-3d	LFIGGLSFETTEESLR
ant-3d	LGAEVYHTLK	0.1344	-1.99565
ant-3d	LGDSMANYPQGLDDK	0.1368	-1.89119
ant-3d	LGPLVEQGR	21.9095	3.21105
ant-3d	LGSSEVEQVQLVVDGVK	2.5426	1.09076
ant-3d	LHEAVFLR	0.0287	-3.51109
ant-3d	LIFPYVELDLHSYDLGIENR
ant-3d	LLADPTGAFGK
ant-3d	LLAEPVPGIK	0.0111	-4.47611
ant-3d	LLTVPFEK	0.0117	-4.24451
ant-3d	LSGNVLSYTFQVK	4.0387	1.40419
ant-3d	LSSGLVTAALYGR
ant-3d	LSSLPFQK	0.1533	-1.91822
ant-3d	LTGQLFLGGSIVK
ant-3d	LTHQIQELTLDTPYYFK	0.047	-2.81016
ant-3d	LTTVPTQAFEYLSK
ant-3d	LVPVGYGIK	0.014	-4.23173
ant-3d	LVSQDNFGFDLPAVEAATK	0.0151	-4.09692
ant-3d	NAIGVAR
ant-3d	NAPTPQEFR	0.5796	-0.485269
ant-3d	NFLSLNYLAEYLQPK	0.0105	-4.60986
ant-3d	NIEVPFKPAR
ant-3d	NIIHGSDSVESAEK	0.0502	-3.11304
ant-3d	NIILEEGK
ant-3d	NLHQSGFSLSGAQIDDNIPR	0.0316	-3.47133
ant-3d	NNFPVLAANSFR
ant-3d	NPLPSK	0.5035	-0.683616
ant-3d	NQLEEVPSALPR	0.0254	-3.61095
ant-3d	NVFDEAILAALEPPEPK	0.0328	-3.37941
ant-3d	PLQALLDGR
ant-3d	PYVLPSVR
ant-3d	QDIAFAYQR	0.0371	-3.07868
ant-3d	SNAQGIDLNR	0.1521	-1.58838
ant-3d	SQGGEPTYNVAVGR	0.034	-3.42849
ant-3d	SVEALIK
ant-3d	TALASGGVLDASGDYR	0.6487	-0.334904
ant-3d	TASTNNIAQAR
ant-3d	TAVTANLDIR	0.6206	-0.407358
ant-3d	TDHGAEIVYK
ant-3d	TGDQDSILFIR
ant-3d	TGLQEVEVK	3.1557	1.23396
ant-3d	TGNAGSR
ant-3d	TGVPGGSEISFFFLEPYR
ant-3d	TLAESALQLLYTAK	0.0135	-4.2571
ant-3d	TLDISNNR	0.0234	-3.61423
ant-3d	TLVSVTK	0.0924	-2.34422
ant-3d	TPAAETLSQLGQTLQSLK	0.1046	-2.10264
ant-3d	VAFSAIR	0.067	-2.68647
ant-3d	VDENNPEYLR	0.0062	-5.07033
ant-3d	VDPVNFK	0.7171	-0.305042
ant-3d	VGALASLIR
ant-3d	VGEGFEEETVDGR
ant-3d	VIAINEVGSSHPSLPSER	0.0183	-3.78505
ant-3d	VIPELNGK	0.0432	-3.11049
ant-3d	VKPTLATYLSK	0.3894	-1.00017
ant-3d	VLALPEPSPAAPTLR	0.0456	-3.02191
ant-3d	VLFPGNSTQYNILEGLEK
ant-3d	VLGDVIEVHGK	0.1652	-1.89337
ant-3d	VLTHSELAPLR	0.2329	-1.34948
ant-3d	VPAINVNDSVTK	0.0112	-4.39691
ant-3d	VQFELHYQEVK	0.4346	-0.849902
ant-3d	VVFDDTYDR	0.2481	-1.20482
ant-3d	VVLGDQDLK	0.153	-1.89932
ant-3d	WIDNPTVDDR	0.0689	-2.64673
ant-3d	YDYEEVEAEGANK	0.1132	-2.1403
ant-3d	YEYQPFAGK	0.0631	-2.72019
ant-3d	YFLHQSHEER
ant-3d	YGYTHLSAGELLR
ant-3d	YIQHTYR	0.1181	-2.07442
ant-3d	YISPDQLADLYK	0.0565	-2.65862
ant-3d	YLAEVATGEK	0.1985	-1.67412
ant-3d	YLAPSGPSGTLK	0.0184	-3.84092
ant-3d	YLDEDTIYHLQPSGR
ant-3d	YLGQDYEQLR
ant-3d	YLPFVPSR	0.1271	-1.97477
ant-3d	YLSEVASGDNK
ant-3d	YPIVTPSQR	0.6383	-0.351595
ant-3d	YTTEIIK	0.0092	-4.34776
ant-3d	YVRPGGGFVPNFQLFEK
ant-3d	YWGVASFLQK	1.1862	0.192546
ant-3d	YYTVFDR	0.2008	-1.60328
ant-5d	AAFFLSYEELLQR	0.0068	-5.00718
ant-5d	AAGVNVEPFWPGLFAK
ant-5d	ADEGISFR
ant-5d	ADFPLSVVR	1.0757	0.215284
ant-5d	AEVDDVIQVR	0.2427	-1.2211
ant-5d	AFGPGLQGGSAGSPAR
ant-5d	AFLLTPR	0.1184	-2.10885
ant-5d	AFYAELYHIISSNLEK
ant-5d	AGALNSNDAFVLK	3.0586	1.18906
ant-5d	AGGIETIANEYSDR	0.1002	-2.35699
ant-5d	AGQAVDDFIEK
ant-5d	AIEENNNFSK
ant-5d	ALGVGFATR	0.3102	-1.18739
ant-5d	ALTSELANAR	0.098	-2.23642
ant-5d	ANDTTFGLAAGVFTR
ant-5d	ASLYNAVTIEDVQK	0.2197	-1.62735
ant-5d	AVLHVALR	0.1301	-2.01557
ant-5d	AWVAWR	1.2059	0.220993
ant-5d	AYLPVNESFGFTADLR
ant-5d	DAGPLLISLK	0.295	-0.938776
ant-5d	DAGVIAGLNVLR	0.0523	-2.92473
ant-5d	DFADIPNLR	1.7816	0.670978
ant-5d	DHAVDLIQK	5.8876	1.84896
ant-5d	DIVEAHYR
ant-5d	DLELLIQTATR	0.5327	-0.534203
ant-5d	DLHFLEELQLGHNR	0.6116	-0.496953
ant-5d	DNAGAATEEFIK	0.0213	-3.73307
ant-5d	DNFTAIPEGTNGVEER
ant-5d	DNIQGITKPAIR	0.1757	-1.61532
ant-5d	DTDLDGFPDEK	0.0543	-2.78406
[truncated: 34,517 more rows]

## Sheet: Pig serum
Sample	Peptide	Concentration	BatchCorrected	LLOQ	ULOQ
adelgid-12h	AEVDDVIQVR	144.1	4.96831	75.1	73242
adelgid-12h	AFLLTPR	69.2	4.23321	7.6	7200.1
adelgid-12h	AFVFPK	306.2	5.63936	29.7	5810.5
adelgid-12h	AGALNSNDAFVLK	629.5	6.43771	56.9	53853
adelgid-12h	ALDFAVGEYNK	0		10.4	10308
adelgid-12h	ALQASALAAWGGK	0		6.7	1060.4
adelgid-12h	ALVILAK	2	0.698216	0.8	804.6
adelgid-12h	AVEPQLQEEER	24	3.21509	5.3	2144.7
adelgid-12h	AWVAWR	9	2.17338	6.8	7261.1
adelgid-12h	DDLYVSDAFHK	15004	9.60464	37	35262
adelgid-12h	EDVYVVGTVLR	50.9	3.95635	29.7	29960
adelgid-12h	EGDPAPYK	10		17.6	16111
adelgid-12h	EGGQTAPASTR	550.7	6.31707	53	52430
adelgid-12h	FEEILTR	205.5	5.29775	2.5	2661
adelgid-12h	FTTDLDSPR	0		4.6	4711.4
adelgid-12h	GDSVVYGLR	10.9	2.31301	5.3	867.1
adelgid-12h	GLFIIDGK	8.2		13.7	13873
adelgid-12h	GNYDAAQR	783.7	6.45969	13.1	11917
adelgid-12h	GSLVQASEANLQAAQDFVR	1045.9		1107.4	1133200
adelgid-12h	GVVGPQGAR	3	1.23597	0.7	706.5
adelgid-12h	HQLYIDETVNSNIPTNLR	53.7		60.9	58480
adelgid-12h	IAWHVIR	117.2	4.74451	38.6	39984
adelgid-12h	IDAVYEAPQEEK	5.1		6.1	6592.6
adelgid-12h	IYHSHIDAPK	1826.3	7.57774	107.3	43846
adelgid-12h	IYLSDSLTGK	5.4		9.6	3956.2
adelgid-12h	LGEYDLR	136.3	4.95759	14.3	14356
adelgid-12h	LGPLVEQGR	359.6	5.83745	31	12564
adelgid-12h	LIQGAPTIR	12.2	2.45843	4.8	5447.4
adelgid-12h	LQSLFDSPDFSK	206.7	5.37336	56.8	52784
adelgid-12h	MLEVPYVDR	77.2	4.35897	16.3	17062
adelgid-12h	NANTFISPQQR	0		13.4	14077
adelgid-12h	NWETEITAQPDGGK	1297.6	7.10858	147.7	2792.9
adelgid-12h	SGVQQLIQYYQDQK	0		3.2	3383.9
adelgid-12h	SYELPDGQVITIGNER	305.6	5.67393	40.8	43024
adelgid-12h	TGLQEVEVK	2359.6	7.79456	64	57237
adelgid-12h	TLLDIDNTR	0		12.3	12672
adelgid-12h	VGAHAGEYGAEALER	0		34.5	6759.4
adelgid-12h	VLSLAQEQVGGSPEK	1156.3	7.07765	68.1	68888
adelgid-12h	VVLGDQDLK	35	3.5429	6.6	6850.7
adelgid-12h	YWGVASFLQK	190.2	5.23591	56.1	58959
adelgid-24h	AEVDDVIQVR	122.3	4.80428	75.1	73242
adelgid-24h	AFLLTPR	71.1	4.2603	7.6	7200.1
adelgid-24h	AFVFPK	455.9	6.0374	29.7	5810.5
adelgid-24h	AGALNSNDAFVLK	455.7	6.11462	56.9	53853
adelgid-24h	ALDFAVGEYNK	0		10.4	10308
adelgid-24h	ALQASALAAWGGK	0		6.7	1060.4
adelgid-24h	ALVILAK	1.5	0.410534	0.8	804.6
adelgid-24h	AVEPQLQEEER	12.2	2.53848	5.3	2144.7
adelgid-24h	AWVAWR	8.3	2.09241	6.8	7261.1
adelgid-24h	DDLYVSDAFHK	15550	9.64039	37	35262
adelgid-24h	EDVYVVGTVLR	44.2	3.81521	29.7	29960
adelgid-24h	EGDPAPYK	0		17.6	16111
adelgid-24h	EGGQTAPASTR	450	6.11513	53	52430
adelgid-24h	FEEILTR	265.3	5.55317	2.5	2661
adelgid-24h	FTTDLDSPR	0		4.6	4711.4
adelgid-24h	GDSVVYGLR	8.5	2.06432	5.3	867.1
adelgid-24h	GLFIIDGK	5.3		13.7	13873
adelgid-24h	GNYDAAQR	1595.2	7.17042	13.1	11917
adelgid-24h	GSLVQASEANLQAAQDFVR	834.5		1107.4	1133200
adelgid-24h	GVVGPQGAR	1.2	0.319679	0.7	706.5
adelgid-24h	HQLYIDETVNSNIPTNLR	106.6	4.81131	60.9	58480
adelgid-24h	IAWHVIR	121.9	4.78383	38.6	39984
adelgid-24h	IDAVYEAPQEEK	4		6.1	6592.6
adelgid-24h	IYHSHIDAPK	1907.4	7.62119	107.3	43846
adelgid-24h	IYLSDSLTGK	4.9		9.6	3956.2
adelgid-24h	LGEYDLR	101	4.65785	14.3	14356
adelgid-24h	LGPLVEQGR	473.9	6.11345	31	12564
adelgid-24h	LIQGAPTIR	8.6	2.10876	4.8	5447.4
adelgid-24h	LQSLFDSPDFSK	158.8	5.10974	56.8	52784
adelgid-24h	MLEVPYVDR	89.8	4.51015	16.3	17062
adelgid-24h	NANTFISPQQR	0		13.4	14077
adelgid-24h	NWETEITAQPDGGK	1323.5	7.12834	147.7	2792.9
adelgid-24h	SGVQQLIQYYQDQK	0		3.2	3383.9
adelgid-24h	SYELPDGQVITIGNER	238.7	5.42686	40.8	43024
adelgid-24h	TGLQEVEVK	1974	7.61613	64	57237
adelgid-24h	TLLDIDNTR	0		12.3	12672
adelgid-24h	VGAHAGEYGAEALER	0		34.5	6759.4
adelgid-24h	VLSLAQEQVGGSPEK	1158.9	7.07989	68.1	68888
adelgid-24h	VVLGDQDLK	36.6	3.5876	6.6	6850.7
adelgid-24h	YWGVASFLQK	177.5	5.16681	56.1	58959
adelgid-2d	AEVDDVIQVR	220.9	5.39551	75.1	73242
adelgid-2d	AFLLTPR	99.4	4.59536	7.6	7200.1
adelgid-2d	AFVFPK	1178.2	6.98687	29.7	5810.5
adelgid-2d	AGALNSNDAFVLK	433.6	6.06491	56.9	53853
adelgid-2d	ALDFAVGEYNK	0		10.4	10308
adelgid-2d	ALQASALAAWGGK	0		6.7	1060.4
adelgid-2d	ALVILAK	0.7		0.8	804.6
adelgid-2d	AVEPQLQEEER	10.6	2.39789	5.3	2144.7
adelgid-2d	AWVAWR	8.1	2.06802	6.8	7261.1
adelgid-2d	DDLYVSDAFHK	26912	10.1889	37	35262
adelgid-2d	EDVYVVGTVLR	34.9	3.57897	29.7	29960
adelgid-2d	EGDPAPYK	5.8		17.6	16111
adelgid-2d	EGGQTAPASTR	422.4	6.05184	53	52430
adelgid-2d	FEEILTR	167.6	5.09388	2.5	2661
adelgid-2d	FTTDLDSPR	0		4.6	4711.4
adelgid-2d	GDSVVYGLR	7.7	1.96547	5.3	867.1
adelgid-2d	GLFIIDGK	4.1		13.7	13873
adelgid-2d	GNYDAAQR	2416.1	7.58557	13.1	11917
adelgid-2d	GSLVQASEANLQAAQDFVR	730.2		1107.4	1133200
adelgid-2d	GVVGPQGAR	0		0.7	706.5
adelgid-2d	HQLYIDETVNSNIPTNLR	193.7	5.40854	60.9	58480
adelgid-2d	IAWHVIR	179.3	5.16969	38.6	39984
adelgid-2d	IDAVYEAPQEEK	1.9		6.1	6592.6
adelgid-2d	IYHSHIDAPK	2292	7.80487	107.3	43846
adelgid-2d	IYLSDSLTGK	3.6		9.6	3956.2
adelgid-2d	LGEYDLR	131.6	4.9225	14.3	14356
adelgid-2d	LGPLVEQGR	945	6.80364	31	12564
adelgid-2d	LIQGAPTIR	12	2.4419	4.8	5447.4
adelgid-2d	LQSLFDSPDFSK	199.2	5.33641	56.8	52784
adelgid-2d	MLEVPYVDR	150.8	5.02852	16.3	17062
adelgid-2d	NANTFISPQQR	0		13.4	14077
adelgid-2d	NWETEITAQPDGGK	994.2	6.84224	147.7	2792.9
adelgid-2d	SGVQQLIQYYQDQK	0		3.2	3383.9
adelgid-2d	SYELPDGQVITIGNER	115.9	4.70438	40.8	43024
adelgid-2d	TGLQEVEVK	2881.1	7.99424	64	57237
adelgid-2d	TLLDIDNTR	0		12.3	12672
adelgid-2d	VGAHAGEYGAEALER	0		34.5	6759.4
adelgid-2d	VLSLAQEQVGGSPEK	1545.2	7.36757	68.1	68888
adelgid-2d	VVLGDQDLK	81.3	4.38569	6.6	6850.7
adelgid-2d	YWGVASFLQK	352.9	5.85402	56.1	58959
adelgid-3d	AEVDDVIQVR	247.9	5.51083	75.1	73242
adelgid-3d	AFLLTPR	123.7	4.81407	7.6	7200.1
adelgid-3d	AFVFPK	940.4	6.76143	29.7	5810.5
adelgid-3d	AGALNSNDAFVLK	599.3	6.38855	56.9	53853
adelgid-3d	ALDFAVGEYNK	0		10.4	10308
adelgid-3d	ALQASALAAWGGK	0		6.7	1060.4
adelgid-3d	ALVILAK	0.7		0.8	804.6
adelgid-3d	AVEPQLQEEER	15.2	2.75833	5.3	2144.7
adelgid-3d	AWVAWR	6.5		6.8	7261.1
adelgid-3d	DDLYVSDAFHK	29425	10.2782	37	35262
adelgid-3d	EDVYVVGTVLR	41.8	3.75938	29.7	29960
adelgid-3d	EGDPAPYK	0		17.6	16111
adelgid-3d	EGGQTAPASTR	425.3	6.05868	53	52430
adelgid-3d	FEEILTR	103.7	4.61381	2.5	2661
adelgid-3d	FTTDLDSPR	0		4.6	4711.4
adelgid-3d	GDSVVYGLR	9	2.12148	5.3	867.1
adelgid-3d	GLFIIDGK	3.9		13.7	13873
adelgid-3d	GNYDAAQR	1256.2	6.93151	13.1	11917
adelgid-3d	GSLVQASEANLQAAQDFVR	836.8		1107.4	1133200
adelgid-3d	GVVGPQGAR	0		0.7	706.5
adelgid-3d	HQLYIDETVNSNIPTNLR	915.9	6.96214	60.9	58480
adelgid-3d	IAWHVIR	193.7	5.24694	38.6	39984
adelgid-3d	IDAVYEAPQEEK	1		6.1	6592.6
adelgid-3d	IYHSHIDAPK	2658.5	7.95321	107.3	43846
adelgid-3d	IYLSDSLTGK	6.4		9.6	3956.2
adelgid-3d	LGEYDLR	187.4	5.27598	14.3	14356
adelgid-3d	LGPLVEQGR	878.3	6.73044	31	12564
adelgid-3d	LIQGAPTIR	11	2.35489	4.8	5447.4
adelgid-3d	LQSLFDSPDFSK	231.3	5.48581	56.8	52784
adelgid-3d	MLEVPYVDR	160.2	5.08899	16.3	17062
adelgid-3d	NANTFISPQQR	0		13.4	14077
adelgid-3d	NWETEITAQPDGGK	710.9	6.50684	147.7	2792.9
adelgid-3d	SGVQQLIQYYQDQK	0		3.2	3383.9
adelgid-3d	SYELPDGQVITIGNER	134.3	4.85173	40.8	43024
adelgid-3d	TGLQEVEVK	3380.4	8.15406	64	57237
adelgid-3d	TLLDIDNTR	0		12.3	12672
adelgid-3d	VGAHAGEYGAEALER	0		34.5	6759.4
adelgid-3d	VLSLAQEQVGGSPEK	1459.8	7.31072	68.1	68888
adelgid-3d	VVLGDQDLK	75.9	4.31696	6.6	6850.7
adelgid-3d	YWGVASFLQK	404.9	5.99148	56.1	58959
adelgid-5d	AEVDDVIQVR	266	5.5813	75.1	73242
adelgid-5d	AFLLTPR	126.6	4.83724	7.6	7200.1
adelgid-5d	AFVFPK	1414.9	7.16994	29.7	5810.5
adelgid-5d	AGALNSNDAFVLK	494.7	6.19674	56.9	53853
adelgid-5d	ALDFAVGEYNK	0		10.4	10308
adelgid-5d	ALQASALAAWGGK	0		6.7	1060.4
adelgid-5d	ALVILAK	0		0.8	804.6
adelgid-5d	AVEPQLQEEER	13.6	2.64711	5.3	2144.7
adelgid-5d	AWVAWR	6.5		6.8	7261.1
adelgid-5d	DDLYVSDAFHK	34040	10.4239	37	35262
adelgid-5d	EDVYVVGTVLR	38.9	3.68748	29.7	29960
adelgid-5d	EGDPAPYK	0		17.6	16111
adelgid-5d	EGGQTAPASTR	442.4	6.0981	53	52430
adelgid-5d	FEEILTR	31.7	3.42862	2.5	2661
adelgid-5d	FTTDLDSPR	0		4.6	4711.4
adelgid-5d	GDSVVYGLR	9.1	2.13253	5.3	867.1
adelgid-5d	GLFIIDGK	3.6		13.7	13873
adelgid-5d	GNYDAAQR	889.6	6.58643	13.1	11917
adelgid-5d	GSLVQASEANLQAAQDFVR	715.1		1107.4	1133200
adelgid-5d	GVVGPQGAR	1.6	0.607361	0.7	706.5
adelgid-5d	HQLYIDETVNSNIPTNLR	185.9	5.36744	60.9	58480
adelgid-5d	IAWHVIR	188.6	5.22026	38.6	39984
adelgid-5d	IDAVYEAPQEEK	0.8		6.1	6592.6
adelgid-5d	IYHSHIDAPK	2752.5	7.98796	107.3	43846
adelgid-5d	IYLSDSLTGK	5.5		9.6	3956.2
adelgid-5d	LGEYDLR	193.2	5.30646	14.3	14356
adelgid-5d	LGPLVEQGR	699.8	6.50325	31	12564
adelgid-5d	LIQGAPTIR	13.5	2.55969	4.8	5447.4
adelgid-5d	LQSLFDSPDFSK	237.3	5.51142	56.8	52784
adelgid-5d	MLEVPYVDR	160.6	5.09148	16.3	17062
adelgid-5d	NANTFISPQQR	0		13.4	14077
adelgid-5d	NWETEITAQPDGGK	617.8	6.36647	147.7	2792.9
adelgid-5d	SGVQQLIQYYQDQK	0		3.2	3383.9
adelgid-5d	SYELPDGQVITIGNER	137.5	4.87527	40.8	43024
adelgid-5d	TGLQEVEVK	4247.8	8.38247	64	57237
adelgid-5d	TLLDIDNTR	0		12.3	12672
adelgid-5d	VGAHAGEYGAEALER	0		34.5	6759.4
adelgid-5d	VLSLAQEQVGGSPEK	1798.1	7.51915	68.1	68888
adelgid-5d	VVLGDQDLK	90.8	4.49621	6.6	6850.7
adelgid-5d	YWGVASFLQK	363.5	5.88362	56.1	58959
adelgid-baseline	AEVDDVIQVR	221.3	5.39732	75.1	73242
adelgid-baseline	AFLLTPR	106	4.65965	7.6	7200.1
adelgid-baseline	AFVFPK	164.8	5.01986	29.7	5810.5
adelgid-baseline	AGALNSNDAFVLK	495.5	6.19836	56.9	53853
adelgid-baseline	ALDFAVGEYNK	0		10.4	10308
adelgid-baseline	ALQASALAAWGGK	5		6.7	1060.4
adelgid-baseline	ALVILAK	1.4	0.341542	0.8	804.6
adelgid-baseline	AVEPQLQEEER	21.1	3.08631	5.3	2144.7
adelgid-baseline	AWVAWR	10.7	2.3464	6.8	7261.1
adelgid-baseline	DDLYVSDAFHK	13652	9.51021	37	35262
adelgid-baseline	EDVYVVGTVLR	49.7	3.93249	29.7	29960
adelgid-baseline	EGDPAPYK	3.7		17.6	16111
adelgid-baseline	EGGQTAPASTR	382.3	5.95209	53	52430
adelgid-baseline	FEEILTR	0.8		2.5	2661
adelgid-baseline	FTTDLDSPR	0		4.6	4711.4
adelgid-baseline	GDSVVYGLR	6.5	1.79605	5.3	867.1
adelgid-baseline	GLFIIDGK	10.4		13.7	13873
adelgid-baseline	GNYDAAQR	39.9	3.48204	13.1	11917
adelgid-baseline	GSLVQASEANLQAAQDFVR	978.7		1107.4	1133200
adelgid-baseline	GVVGPQGAR	0		0.7	706.5
adelgid-baseline	HQLYIDETVNSNIPTNLR	22		60.9	58480
adelgid-baseline	IAWHVIR	92.8	4.51108	38.6	39984
adelgid-baseline	IDAVYEAPQEEK	3.4		6.1	6592.6
adelgid-baseline	IYHSHIDAPK	1779.9	7.552	107.3	43846
adelgid-baseline	IYLSDSLTGK	5.5		9.6	3956.2
adelgid-baseline	LGEYDLR	129.5	4.90641	14.3	14356
adelgid-baseline	LGPLVEQGR	504.8	6.17662	31	12564
adelgid-baseline	LIQGAPTIR	9.6	2.21876	4.8	5447.4
adelgid-baseline	LQSLFDSPDFSK	150.6	5.05672	56.8	52784
adelgid-baseline	MLEVPYVDR	87.7	4.48649	16.3	17062
adelgid-baseline	NANTFISPQQR	0		13.4	14077
adelgid-baseline	NWETEITAQPDGGK	689.7	6.47656	147.7	2792.9
adelgid-baseline	SGVQQLIQYYQDQK	0		3.2	3383.9
adelgid-baseline	SYELPDGQVITIGNER	282.7	5.59604	40.8	43024
adelgid-baseline	TGLQEVEVK	3157	8.08569	64	57237
adelgid-baseline	TLLDIDNTR	4.8		12.3	12672
adelgid-baseline	VGAHAGEYGAEALER	0		34.5	6759.4
adelgid-baseline	VLSLAQEQVGGSPEK	1402.4	7.27061	68.1	68888
adelgid-baseline	VVLGDQDLK	51.6	3.93107	6.6	6850.7
adelgid-baseline	YWGVASFLQK	301.5	5.69661	56.1	58959
ant-12h	AEVDDVIQVR	143.8	4.9618	68.8	26821
ant-12h	AFLLTPR	68.8	4.16935	8	3143.4
ant-12h	AFVFPK	338.7	6.0512	5.9	964.7
ant-12h	AGALNSNDAFVLK	523.8	6.27759	54.3	8564.7
ant-12h	ALDFAVGEYNK	0		10.4	10603
ant-12h	ALQASALAAWGGK	0		7.9	7671.6
ant-12h	ALVILAK	1.9	0.652454	0.8	988.9
ant-12h	AVEPQLQEEER	29.7	3.26311	13.9	2462.6
ant-12h	AWVAWR	9.4	2.15758	7	7231.8
ant-12h	DDLYVSDAFHK	18475	9.88528	83.9	40842
ant-12h	EDVYVVGTVLR	41.6	3.6302	30.8	29582
ant-12h	EGDPAPYK	0		16.3	17380
ant-12h	EGGQTAPASTR	451.3	6.11162	57.6	22951
ant-12h	FEEILTR	158.9	5.02248	2.6	2704.7
ant-12h	FTTDLDSPR	2.6		4.6	4753.2
ant-12h	GDSVVYGLR	10.3	2.30712	5.8	5607.3
ant-12h	GLFIIDGK	6.7		14.4	15492
ant-12h	GNYDAAQR	576.7	6.59361	13.1	13012
ant-12h	GSLVQASEANLQAAQDFVR	9234.4		42043	955600
ant-12h	GVVGPQGAR	3	0.834338	1.8	711.4
ant-12h	HQLYIDETVNSNIPTNLR	1317.5	7.12398	61.3	62739
ant-12h	IAWHVIR	144.1	4.98535	40	41573
ant-12h	IDAVYEAPQEEK	8.1	2.09186	6.3	2684.3
ant-12h	IYHSHIDAPK	1796.2	7.46443	108.9	44964
ant-12h	IYLSDSLTGK	7.5		10.1	10122
ant-12h	LGEYDLR	175.2	5.15667	15	14773
ant-12h	LGPLVEQGR	516.5	6.25262	12.7	13941
ant-12h	LIQGAPTIR	16.8	2.82523	4.7	2070.5
ant-12h	LQSLFDSPDFSK	192.7	5.2534	54.4	57122
ant-12h	MLEVPYVDR	99	4.5729	16.9	6192
ant-12h	NANTFISPQQR	0		14.5	15105
ant-12h	NWETEITAQPDGGK	762.9	6.77036	37.5	8181.8
ant-12h	SGVQQLIQYYQDQK	0		8.2	1317.1
ant-12h	SYELPDGQVITIGNER	141.3	4.9616	45	43580
ant-12h	TGLQEVEVK	3211.6	8.0688	61	59527
ant-12h	TLLDIDNTR	0		13	12668
ant-12h	VGAHAGEYGAEALER	0		279.5	6749.6
ant-12h	VLSLAQEQVGGSPEK	1011.6	6.90186	66.9	71057
ant-12h	VVLGDQDLK	64.9	4.17665	6.5	2448.8
ant-12h	YWGVASFLQK	234.8	5.44534	55.2	55535
ant-12w	AEVDDVIQVR	201.7	5.30016	68.8	26821
ant-12w	AFLLTPR	81.9	4.34365	8	3143.4
ant-12w	AFVFPK	644.6	6.69472	5.9	964.7
ant-12w	AGALNSNDAFVLK	762.1	6.65256	54.3	8564.7
ant-12w	ALDFAVGEYNK	0		10.4	10603
ant-12w	ALQASALAAWGGK	0		7.9	7671.6
ant-12w	ALVILAK	0.4		0.8	988.9
ant-12w	AVEPQLQEEER	25	3.09084	13.9	2462.6
ant-12w	AWVAWR	7.7	1.95809	7	7231.8
ant-12w	DDLYVSDAFHK	20930	10.01	83.9	40842
ant-12w	EDVYVVGTVLR	76.9	4.24461	30.8	29582
ant-12w	EGDPAPYK	0		16.3	17380
ant-12w	EGGQTAPASTR	658	6.48869	57.6	22951
ant-12w	FEEILTR	3.3	1.14813	2.6	2704.7
ant-12w	FTTDLDSPR	0		4.6	4753.2
ant-12w	GDSVVYGLR	3.7		5.8	5607.3
ant-12w	GLFIIDGK	8.7		14.4	15492
ant-12w	GNYDAAQR	314.1	5.986	13.1	13012
ant-12w	GSLVQASEANLQAAQDFVR	9248.8		42043	955600
ant-12w	GVVGPQGAR	1.8	0.323513	1.8	711.4
ant-12w	HQLYIDETVNSNIPTNLR	6359.1	8.69813	61.3	62739
ant-12w	IAWHVIR	171.3	5.15826	40	41573
ant-12w	IDAVYEAPQEEK	4.3		6.3	2684.3
ant-12w	IYHSHIDAPK	2709.8	7.87563	108.9	44964
ant-12w	IYLSDSLTGK	7.7		10.1	10122
ant-12w	LGEYDLR	219.3	5.38118	15	14773
ant-12w	LGPLVEQGR	548.1	6.31201	12.7	13941
ant-12w	LIQGAPTIR	16.1	2.78267	4.7	2070.5
ant-12w	LQSLFDSPDFSK	187.1	5.22391	54.4	57122
ant-12w	MLEVPYVDR	127.3	4.82433	16.9	6192
ant-12w	NANTFISPQQR	0		14.5	15105
ant-12w	NWETEITAQPDGGK	622	6.56617	37.5	8181.8
ant-12w	SGVQQLIQYYQDQK	0		8.2	1317.1
ant-12w	SYELPDGQVITIGNER	72.7	4.29706	45	43580
ant-12w	TGLQEVEVK	4225.9	8.34327	61	59527
ant-12w	TLLDIDNTR	0		13	12668
ant-12w	VGAHAGEYGAEALER	0		279.5	6749.6
ant-12w	VLSLAQEQVGGSPEK	1484.3	7.28527	66.9	71057
ant-12w	VVLGDQDLK	82.7	4.41903	6.5	2448.8
ant-12w	YWGVASFLQK	177.5	5.16557	55.2	55535
ant-24h	AEVDDVIQVR	155.1	5.03745	68.8	26821
ant-24h	AFLLTPR	77.1	4.28325	8	3143.4
ant-24h	AFVFPK	721.5	6.80742	5.9	964.7
ant-24h	AGALNSNDAFVLK	469.2	6.16751	54.3	8564.7
ant-24h	ALDFAVGEYNK	0		10.4	10603
ant-24h	ALQASALAAWGGK	0		7.9	7671.6
ant-24h	ALVILAK	0.7		0.8	988.9
ant-24h	AVEPQLQEEER	21.8	2.95387	13.9	2462.6
ant-24h	AWVAWR	7.6	1.94502	7	7231.8
ant-24h	DDLYVSDAFHK	18215	9.87111	83.9	40842
ant-24h	EDVYVVGTVLR	31.5	3.35209	30.8	29582
ant-24h	EGDPAPYK	0		16.3	17380
ant-24h	EGGQTAPASTR	396.1	5.98115	57.6	22951
ant-24h	FEEILTR	112.3	4.67538	2.6	2704.7
ant-24h	FTTDLDSPR	1.8		4.6	4753.2
ant-24h	GDSVVYGLR	6.2	1.79953	5.8	5607.3
ant-24h	GLFIIDGK	6		14.4	15492
ant-24h	GNYDAAQR	1255.1	7.37126	13.1	13012
ant-24h	GSLVQASEANLQAAQDFVR	9251.3		42043	955600
ant-24h	GVVGPQGAR	0		1.8	711.4
ant-24h	HQLYIDETVNSNIPTNLR	11902	9.32495	61.3	62739
ant-24h	IAWHVIR	134.9	4.91938	40	41573
ant-24h	IDAVYEAPQEEK	4.7		6.3	2684.3
ant-24h	IYHSHIDAPK	1883.3	7.51178	108.9	44964
ant-24h	IYLSDSLTGK	7		10.1	10122
ant-24h	LGEYDLR	118	4.76142	15	14773
ant-24h	LGPLVEQGR	702.4	6.56005	12.7	13941
ant-24h	LIQGAPTIR	12.1	2.49706	4.7	2070.5
ant-24h	LQSLFDSPDFSK	186.6	5.22124	54.4	57122
ant-24h	MLEVPYVDR	123.2	4.79159	16.9	6192
ant-24h	NANTFISPQQR	0		14.5	15105
ant-24h	NWETEITAQPDGGK	877.3	6.91008	37.5	8181.8
ant-24h	SGVQQLIQYYQDQK	0		8.2	1317.1
ant-24h	SYELPDGQVITIGNER	73.3	4.30528	45	43580
ant-24h	TGLQEVEVK	2584.4	7.85153	61	59527
ant-24h	TLLDIDNTR	0		13	12668
ant-24h	VGAHAGEYGAEALER	0		279.5	6749.6
ant-24h	VLSLAQEQVGGSPEK	1271.8	7.13076	66.9	71057
ant-24h	VVLGDQDLK	85.6	4.45349	6.5	2448.8
ant-24h	YWGVASFLQK	242.6	5.47802	55.2	55535
ant-2d	AEVDDVIQVR	247.9	5.5064	68.8	26821
ant-2d	AFLLTPR	93.6	4.47718	8	3143.4
ant-2d	AFVFPK	1160.1		5.9	964.7
ant-2d	AGALNSNDAFVLK	453.7	6.13392	54.3	8564.7
ant-2d	ALDFAVGEYNK	0		10.4	10603
ant-2d	ALQASALAAWGGK	0		7.9	7671.6
ant-2d	ALVILAK	0.3		0.8	988.9
ant-2d	AVEPQLQEEER	20.5	2.89239	13.9	2462.6
ant-2d	AWVAWR	9.7	2.18899	7	7231.8
ant-2d	DDLYVSDAFHK	29161	10.3417	83.9	40842
ant-2d	EDVYVVGTVLR	32.6	3.38641	30.8	29582
ant-2d	EGDPAPYK	0		16.3	17380
ant-2d	EGGQTAPASTR	419.9	6.0395	57.6	22951
ant-2d	FEEILTR	64.2	4.11621	2.6	2704.7
ant-2d	FTTDLDSPR	0		4.6	4753.2
ant-2d	GDSVVYGLR	8.9	2.16103	5.8	5607.3
ant-2d	GLFIIDGK	4.9		14.4	15492
ant-2d	GNYDAAQR	1521.7	7.56388	13.1	13012
ant-2d	GSLVQASEANLQAAQDFVR	9203.2		42043	955600
ant-2d	GVVGPQGAR	1.6		1.8	711.4
ant-2d	HQLYIDETVNSNIPTNLR	24154	10.0327	61.3	62739
ant-2d	IAWHVIR	168.5	5.14178	40	41573
ant-2d	IDAVYEAPQEEK	4.3		6.3	2684.3
ant-2d	IYHSHIDAPK	2390.1	7.75009	108.9	44964
ant-2d	IYLSDSLTGK	6.5		10.1	10122
ant-2d	LGEYDLR	150.6	5.00537	15	14773
ant-2d	LGPLVEQGR	676.9	6.52307	12.7	13941
ant-2d	LIQGAPTIR	7.7	2.04507	4.7	2070.5
ant-2d	LQSLFDSPDFSK	198.1	5.28104	54.4	57122
ant-2d	MLEVPYVDR	152.1	5.00232	16.9	6192
ant-2d	NANTFISPQQR	0		14.5	15105
ant-2d	NWETEITAQPDGGK	706.1	6.69299	37.5	8181.8
ant-2d	SGVQQLIQYYQDQK	0		8.2	1317.1
ant-2d	SYELPDGQVITIGNER	60.6	4.11501	45	43580
ant-2d	TGLQEVEVK	2870.1	7.95638	61	59527
ant-2d	TLLDIDNTR	0		13	12668
ant-2d	VGAHAGEYGAEALER	0		279.5	6749.6
ant-2d	VLSLAQEQVGGSPEK	1165.8	7.04374	66.9	71057
ant-2d	VVLGDQDLK	113.3	4.73385	6.5	2448.8
ant-2d	YWGVASFLQK	307.3	5.71443	55.2	55535
ant-3d	AEVDDVIQVR	292.1	5.67047	68.8	26821
ant-3d	AFLLTPR	114.1	4.67522	8	3143.4
ant-3d	AFVFPK	1234.6		5.9	964.7
ant-3d	AGALNSNDAFVLK	481.8	6.19401	54.3	8564.7
ant-3d	ALDFAVGEYNK	0		10.4	10603
ant-3d	ALQASALAAWGGK	0		7.9	7671.6
ant-3d	ALVILAK	0		0.8	988.9
ant-3d	AVEPQLQEEER	16.8	2.69334	13.9	2462.6
ant-3d	AWVAWR	11.7	2.37646	7	7231.8
ant-3d	DDLYVSDAFHK	27648	10.2884	83.9	40842
ant-3d	EDVYVVGTVLR	40.3	3.59845	30.8	29582
ant-3d	EGDPAPYK	0		16.3	17380
ant-3d	EGGQTAPASTR	348.1	5.85198	57.6	22951
ant-3d	FEEILTR	30.3	3.36536	2.6	2704.7
ant-3d	FTTDLDSPR	0		4.6	4753.2
ant-3d	GDSVVYGLR	7.2	1.94906	5.8	5607.3
ant-3d	GLFIIDGK	4.6		14.4	15492
ant-3d	GNYDAAQR	1727.8	7.6909	13.1	13012
ant-3d	GSLVQASEANLQAAQDFVR	9238.9		42043	955600
ant-3d	GVVGPQGAR	2	0.428873	1.8	711.4
ant-3d	HQLYIDETVNSNIPTNLR	34922	10.4014	61.3	62739
ant-3d	IAWHVIR	205.4	5.3398	40	41573
ant-3d	IDAVYEAPQEEK	5		6.3	2684.3
ant-3d	IYHSHIDAPK	2780.2	7.90128	108.9	44964
ant-3d	IYLSDSLTGK	5.8		10.1	10122
ant-3d	LGEYDLR	189.7	5.23618	15	14773
ant-3d	LGPLVEQGR	684.5	6.53424	12.7	13941
ant-3d	LIQGAPTIR	10.4	2.34566	4.7	2070.5
ant-3d	LQSLFDSPDFSK	223.8	5.40302	54.4	57122
ant-3d	MLEVPYVDR	177.6	5.15732	16.9	6192
ant-3d	NANTFISPQQR	0		14.5	15105
ant-3d	NWETEITAQPDGGK	552.5	6.44769	37.5	8181.8
ant-3d	SGVQQLIQYYQDQK	0		8.2	1317.1
ant-3d	SYELPDGQVITIGNER	37.4		45	43580
ant-3d	TGLQEVEVK	4468.7	8.39913	61	59527
ant-3d	TLLDIDNTR	0		13	12668
ant-3d	VGAHAGEYGAEALER	0		279.5	6749.6
ant-3d	VLSLAQEQVGGSPEK	1708.5	7.42594	66.9	71057
ant-3d	VVLGDQDLK	106.5	4.67195	6.5	2448.8
ant-3d	YWGVASFLQK	343	5.82433	55.2	55535
ant-5d	AEVDDVIQVR	282.9	5.63847	68.8	26821
ant-5d	AFLLTPR	105.6	4.59781	8	3143.4
ant-5d	AFVFPK	696.7	6.77244	5.9	964.7
ant-5d	AGALNSNDAFVLK	431.9	6.08468	54.3	8564.7
ant-5d	ALDFAVGEYNK	0		10.4	10603
ant-5d	ALQASALAAWGGK	0		7.9	7671.6
ant-5d	ALVILAK	0.1		0.8	988.9
ant-5d	AVEPQLQEEER	20.3	2.88258	13.9	2462.6
ant-5d	AWVAWR	10	2.21945	7	7231.8
ant-5d	DDLYVSDAFHK	26817	10.2579	83.9	40842
ant-5d	EDVYVVGTVLR	50.3	3.82011	30.8	29582
ant-5d	EGDPAPYK	0		16.3	17380
ant-5d	EGGQTAPASTR	399	5.98845	57.6	22951
ant-5d	FEEILTR	9.1	2.16248	2.6	2704.7
ant-5d	FTTDLDSPR	0		4.6	4753.2
ant-5d	GDSVVYGLR	9.9	2.26752	5.8	5607.3
ant-5d	GLFIIDGK	4.9		14.4	15492
ant-5d	GNYDAAQR	545.4	6.53781	13.1	13012
ant-5d	GSLVQASEANLQAAQDFVR	9248.2		42043	955600
ant-5d	GVVGPQGAR	0		1.8	711.4
ant-5d	HQLYIDETVNSNIPTNLR	2184.7	7.62973	61.3	62739
ant-5d	IAWHVIR	191.6	5.27026	40	41573
ant-5d	IDAVYEAPQEEK	4.8		6.3	2684.3
ant-5d	IYHSHIDAPK	3144.3	8.02434	108.9	44964
ant-5d	IYLSDSLTGK	6.6		10.1	10122
ant-5d	LGEYDLR	240.2	5.47221	15	14773
ant-5d	LGPLVEQGR	766.8	6.64777	12.7	13941
ant-5d	LIQGAPTIR	13.4	2.59911	4.7	2070.5
ant-5d	LQSLFDSPDFSK	225.7	5.41148	54.4	57122
ant-5d	MLEVPYVDR	161.5	5.06229	16.9	6192
ant-5d	NANTFISPQQR	0		14.5	15105
ant-5d	NWETEITAQPDGGK	660.5	6.62623	37.5	8181.8
ant-5d	SGVQQLIQYYQDQK	0		8.2	1317.1
ant-5d	SYELPDGQVITIGNER	51.4	3.95036	45	43580
ant-5d	TGLQEVEVK	6261.4	8.73644	61	59527
ant-5d	TLLDIDNTR	0		13	12668
ant-5d	VGAHAGEYGAEALER	0		279.5	6749.6
ant-5d	VLSLAQEQVGGSPEK	1914.8	7.53994	66.9	71057
ant-5d	VVLGDQDLK	113.6	4.73649	6.5	2448.8
ant-5d	YWGVASFLQK	442.5	6.07904	55.2	55535
ant-baseline	AEVDDVIQVR	241.2	5.479	68.8	26821
ant-baseline	AFLLTPR	76.7	4.27805	8	3143.4
ant-baseline	AFVFPK	121.7	5.02764	5.9	964.7
ant-baseline	AGALNSNDAFVLK	432.7	6.08653	54.3	8564.7
ant-baseline	ALDFAVGEYNK	0		10.4	10603
ant-baseline	ALQASALAAWGGK	0		7.9	7671.6
ant-baseline	ALVILAK	0.5		0.8	988.9
ant-baseline	AVEPQLQEEER	24	3.05002	13.9	2462.6
ant-baseline	AWVAWR	6.9		7	7231.8
ant-baseline	DDLYVSDAFHK	16718	9.78535	83.9	40842
ant-baseline	EDVYVVGTVLR	37.3	3.5211	30.8	29582
ant-baseline	EGDPAPYK	0		16.3	17380
ant-baseline	EGGQTAPASTR	402.8	5.99793	57.6	22951
ant-baseline	FEEILTR	4.6	1.48026	2.6	2704.7
ant-baseline	FTTDLDSPR	0		4.6	4753.2
ant-baseline	GDSVVYGLR	7	1.92089	5.8	5607.3
ant-baseline	GLFIIDGK	4.4		14.4	15492
ant-baseline	GNYDAAQR	20	3.23202	13.1	13012
ant-baseline	GSLVQASEANLQAAQDFVR	9228.6		42043	955600
ant-baseline	GVVGPQGAR	1.5		1.8	711.4
ant-baseline	HQLYIDETVNSNIPTNLR	389.8	5.90613	61.3	62739
ant-baseline	IAWHVIR	104.1	4.6602	40	41573
ant-baseline	IDAVYEAPQEEK	5.2		6.3	2684.3
ant-baseline	IYHSHIDAPK	1661.7	7.38659	108.9	44964
ant-baseline	IYLSDSLTGK	4.6		10.1	10122
ant-baseline	LGEYDLR	163.5	5.08755	15	14773
ant-baseline	LGPLVEQGR	561.6	6.33634	12.7	13941
ant-baseline	LIQGAPTIR	9.7	2.27598	4.7	2070.5
ant-baseline	LQSLFDSPDFSK	131	4.86747	54.4	57122
ant-baseline	MLEVPYVDR	93.4	4.51468	16.9	6192
ant-baseline	NANTFISPQQR	0		14.5	15105
ant-baseline	NWETEITAQPDGGK	536.2	6.41774	37.5	8181.8
ant-baseline	SGVQQLIQYYQDQK	0		8.2	1317.1
ant-baseline	SYELPDGQVITIGNER	52.8	3.97723	45	43580
ant-baseline	TGLQEVEVK	2726.3	7.90498	61	59527
ant-baseline	TLLDIDNTR	0		13	12668
ant-baseline	VGAHAGEYGAEALER	0		279.5	6749.6
ant-baseline	VLSLAQEQVGGSPEK	1030.3	6.92018	66.9	71057
ant-baseline	VVLGDQDLK	70.2	4.25515	6.5	2448.8
ant-baseline	YWGVASFLQK	158.9	5.05488	55.2	55535
aphid-12h	AEVDDVIQVR	145.4	4.97729	75.1	73242
aphid-12h	AFLLTPR	51.6	3.93973	7.6	7200.1
aphid-12h	AFVFPK	223.6	5.32498	29.7	5810.5
aphid-12h	AGALNSNDAFVLK	531.6	6.26868	56.9	53853
aphid-12h	ALDFAVGEYNK	0		10.4	10308
aphid-12h	ALQASALAAWGGK	0		6.7	1060.4
aphid-12h	ALVILAK	2.2	0.793527	0.8	804.6
aphid-12h	AVEPQLQEEER	21.6	3.10973	5.3	2144.7
aphid-12h	AWVAWR	9.9	2.26869	6.8	7261.1
aphid-12h	DDLYVSDAFHK	16055	9.67235	37	35262
aphid-12h	EDVYVVGTVLR	47.8	3.89351	29.7	29960
aphid-12h	EGDPAPYK	0		17.6	16111
aphid-12h	EGGQTAPASTR	418.5	6.04256	53	52430
aphid-12h	FEEILTR	169.3	5.10398	2.5	2661
aphid-12h	FTTDLDSPR	2		4.6	4711.4
aphid-12h	GDSVVYGLR	8.4	2.05248	5.3	867.1
aphid-12h	GLFIIDGK	12.2		13.7	13873
aphid-12h	GNYDAAQR	408.4	5.80791	13.1	11917
aphid-12h	GSLVQASEANLQAAQDFVR	3097	8.03819	1107.4	1133200
aphid-12h	GVVGPQGAR	2.8	1.16698	0.7	706.5
aphid-12h	HQLYIDETVNSNIPTNLR	59.9		60.9	58480
aphid-12h	IAWHVIR	111.1	4.69106	38.6	39984
aphid-12h	IDAVYEAPQEEK	2.4		6.1	6592.6
aphid-12h	IYHSHIDAPK	1983.9	7.66051	107.3	43846
aphid-12h	IYLSDSLTGK	4.8		9.6	3956.2
aphid-12h	LGEYDLR	165.3	5.1505	14.3	14356
aphid-12h	LGPLVEQGR	289.3	5.61992	31	12564
aphid-12h	LIQGAPTIR	16.8	2.77838	4.8	5447.4
aphid-12h	LQSLFDSPDFSK	174.4	5.20345	56.8	52784
aphid-12h	MLEVPYVDR	90.5	4.51792	16.3	17062
aphid-12h	NANTFISPQQR	0		13.4	14077
aphid-12h	NWETEITAQPDGGK	1004.3	6.85235	147.7	2792.9
aphid-12h	SGVQQLIQYYQDQK	0		3.2	3383.9
aphid-12h	SYELPDGQVITIGNER	121.7	4.75321	40.8	43024
aphid-12h	TGLQEVEVK	2872.2	7.99114	64	57237
aphid-12h	TLLDIDNTR	0		12.3	12672
aphid-12h	VGAHAGEYGAEALER	0		34.5	6759.4
aphid-12h	VLSLAQEQVGGSPEK	1016.9	6.94918	68.1	68888
aphid-12h	VVLGDQDLK	55.5	4.00393	6.6	6850.7
aphid-12h	YWGVASFLQK	147.2	4.97963	56.1	58959
bedbug-12h	AEVDDVIQVR	112.2	4.71809	75.1	73242
bedbug-12h	AFLLTPR	73.9	4.29892	7.6	7200.1
bedbug-12h	AFVFPK	205.6	5.24106	29.7	5810.5
bedbug-12h	AGALNSNDAFVLK	605.6	6.39901	56.9	53853
bedbug-12h	ALDFAVGEYNK	0		10.4	10308
bedbug-12h	ALQASALAAWGGK	0		6.7	1060.4
bedbug-12h	ALVILAK	1.8	0.592856	0.8	804.6
bedbug-12h	AVEPQLQEEER	23	3.17253	5.3	2144.7
bedbug-12h	AWVAWR	6.8	1.89308	6.8	7261.1
bedbug-12h	DDLYVSDAFHK	23681	10.061	37	35262
bedbug-12h	EDVYVVGTVLR	27.3		29.7	29960
bedbug-12h	EGDPAPYK	0		17.6	16111
bedbug-12h	EGGQTAPASTR	472.2	6.16329	53	52430
bedbug-12h	FEEILTR	342.4	5.80828	2.5	2661
bedbug-12h	FTTDLDSPR	0		4.6	4711.4
bedbug-12h	GDSVVYGLR	3.8		5.3	867.1
bedbug-12h	GLFIIDGK	5		13.7	13873
bedbug-12h	GNYDAAQR	656.3	6.28228	13.1	11917
bedbug-12h	GSLVQASEANLQAAQDFVR	462.1		1107.4	1133200
bedbug-12h	GVVGPQGAR	1.2	0.319679	0.7	706.5
bedbug-12h	HQLYIDETVNSNIPTNLR	860	6.89916	60.9	58480
bedbug-12h	IAWHVIR	155.5	5.02728	38.6	39984
bedbug-12h	IDAVYEAPQEEK	5.2		6.1	6592.6
bedbug-12h	IYHSHIDAPK	1539.2	7.40671	107.3	43846
bedbug-12h	IYLSDSLTGK	5.8		9.6	3956.2
bedbug-12h	LGEYDLR	178.2	5.22564	14.3	14356
bedbug-12h	LGPLVEQGR	363.3	5.84768	31	12564
bedbug-12h	LIQGAPTIR	10.5	2.30837	4.8	5447.4
bedbug-12h	LQSLFDSPDFSK	180.2	5.23616	56.8	52784
bedbug-12h	MLEVPYVDR	74.7	4.32605	16.3	17062
bedbug-12h	NANTFISPQQR	0		13.4	14077
bedbug-12h	NWETEITAQPDGGK	1448.5	7.21859	147.7	2792.9
bedbug-12h	SGVQQLIQYYQDQK	0		3.2	3383.9
bedbug-12h	SYELPDGQVITIGNER	97.4	4.53048	40.8	43024
bedbug-12h	TGLQEVEVK	1752	7.49682	64	57237
bedbug-12h	TLLDIDNTR	0		12.3	12672
bedbug-12h	VGAHAGEYGAEALER	24.7		34.5	6759.4
bedbug-12h	VLSLAQEQVGGSPEK	824.1	6.73896	68.1	68888
bedbug-12h	VVLGDQDLK	43.3	3.7557	6.6	6850.7
bedbug-12h	YWGVASFLQK	333.1	5.79628	56.1	58959
bedbug-12w	AEVDDVIQVR	177.1	5.17452	75.1	73242
bedbug-12w	AFLLTPR	92.3	4.52125	7.6	7200.1
bedbug-12w	AFVFPK	147.6	4.90963	29.7	5810.5
bedbug-12w	AGALNSNDAFVLK	705.8	6.55212	56.9	53853
bedbug-12w	ALDFAVGEYNK	0		10.4	10308
bedbug-12w	ALQASALAAWGGK	0		6.7	1060.4
bedbug-12w	ALVILAK	0.4		0.8	804.6
bedbug-12w	AVEPQLQEEER	30.8	3.46455	5.3	2144.7
bedbug-12w	AWVAWR	8.6	2.12792	6.8	7261.1
bedbug-12w	DDLYVSDAFHK	26897	10.1883	37	35262
bedbug-12w	EDVYVVGTVLR	47.3	3.88299	29.7	29960
bedbug-12w	EGDPAPYK	0		17.6	16111
bedbug-12w	EGGQTAPASTR	596.7	6.3973	53	52430
bedbug-12w	FEEILTR	1.1		2.5	2661
bedbug-12w	FTTDLDSPR	4.5		4.6	4711.4
bedbug-12w	GDSVVYGLR	0		5.3	867.1
bedbug-12w	GLFIIDGK	4.9		13.7	13873
bedbug-12w	GNYDAAQR	18.9	2.73482	13.1	11917
bedbug-12w	GSLVQASEANLQAAQDFVR	475.9		1107.4	1133200
bedbug-12w	GVVGPQGAR	0		0.7	706.5
bedbug-12w	HQLYIDETVNSNIPTNLR	348	5.99443	60.9	58480
bedbug-12w	IAWHVIR	122.6	4.78956	38.6	39984
bedbug-12w	IDAVYEAPQEEK	2.7		6.1	6592.6
bedbug-12w	IYHSHIDAPK	1864.8	7.5986	107.3	43846
bedbug-12w	IYLSDSLTGK	6.3		9.6	3956.2
bedbug-12w	LGEYDLR	218.7	5.43043	14.3	14356
bedbug-12w	LGPLVEQGR	404	5.95387	31	12564
bedbug-12w	LIQGAPTIR	15.2	2.67829	4.8	5447.4
bedbug-12w	LQSLFDSPDFSK	175.2	5.20802	56.8	52784
bedbug-12w	MLEVPYVDR	94.3	4.55905	16.3	17062
bedbug-12w	NANTFISPQQR	0		13.4	14077
bedbug-12w	NWETEITAQPDGGK	1108.1	6.95071	147.7	2792.9
bedbug-12w	SGVQQLIQYYQDQK	0		3.2	3383.9
bedbug-12w	SYELPDGQVITIGNER	42.9	3.71052	40.8	43024
bedbug-12w	TGLQEVEVK	2705.3	7.93128	64	57237
bedbug-12w	TLLDIDNTR	0		12.3	12672
bedbug-12w	VGAHAGEYGAEALER	0		34.5	6759.4
bedbug-12w	VLSLAQEQVGGSPEK	1351.9	7.23393	68.1	68888
bedbug-12w	VVLGDQDLK	77	4.33135	6.6	6850.7
bedbug-12w	YWGVASFLQK	413.7	6.01298	56.1	58959
bedbug-24h	AEVDDVIQVR	96.8	4.57045	75.1	73242
bedbug-24h	AFLLTPR	68	4.21572	7.6	7200.1
bedbug-24h	AFVFPK	539.4	6.20558	29.7	5810.5
bedbug-24h	AGALNSNDAFVLK	511.8	6.23072	56.9	53853
bedbug-24h	ALDFAVGEYNK	0		10.4	10308
bedbug-24h	ALQASALAAWGGK	0		6.7	1060.4
bedbug-24h	ALVILAK	2.3	0.837978	0.8	804.6
bedbug-24h	AVEPQLQEEER	10.8	2.41659	5.3	2144.7
bedbug-24h	AWVAWR	5.4		6.8	7261.1
bedbug-24h	DDLYVSDAFHK	18559	9.81728	37	35262
bedbug-24h	EDVYVVGTVLR	26.8		29.7	29960
bedbug-24h	EGDPAPYK	0		17.6	16111
bedbug-24h	EGGQTAPASTR	461.2	6.13972	53	52430
bedbug-24h	FEEILTR	365.5	5.87357	2.5	2661
bedbug-24h	FTTDLDSPR	0		4.6	4711.4
bedbug-24h	GDSVVYGLR	0		5.3	867.1
bedbug-24h	GLFIIDGK	7.5		13.7	13873
bedbug-24h	GNYDAAQR	1306.1	6.97046	13.1	11917
bedbug-24h	GSLVQASEANLQAAQDFVR	468.9		1107.4	1133200
bedbug-24h	GVVGPQGAR	1.5	0.542822	0.7	706.5
bedbug-24h	HQLYIDETVNSNIPTNLR	119.1	4.92219	60.9	58480
bedbug-24h	IAWHVIR	141.8	4.93505	38.6	39984
bedbug-24h	IDAVYEAPQEEK	2.5		6.1	6592.6
bedbug-24h	IYHSHIDAPK	1485.7	7.37133	107.3	43846
bedbug-24h	IYLSDSLTGK	8.2		9.6	3956.2
bedbug-24h	LGEYDLR	135	4.94801	14.3	14356
bedbug-24h	LGPLVEQGR	580.9	6.31703	31	12564
bedbug-24h	LIQGAPTIR	10.8	2.33654	4.8	5447.4
bedbug-24h	LQSLFDSPDFSK	213.7	5.40667	56.8	52784
bedbug-24h	MLEVPYVDR	88.4	4.49444	16.3	17062
bedbug-24h	NANTFISPQQR	0		13.4	14077
bedbug-24h	NWETEITAQPDGGK	1893.9	7.4867	147.7	2792.9
bedbug-24h	SGVQQLIQYYQDQK	0		3.2	3383.9
bedbug-24h	SYELPDGQVITIGNER	192.2	5.21019	40.8	43024
bedbug-24h	TGLQEVEVK	1644.5	7.4335	64	57237
bedbug-24h	TLLDIDNTR	0		12.3	12672
bedbug-24h	VGAHAGEYGAEALER	0		34.5	6759.4
bedbug-24h	VLSLAQEQVGGSPEK	1044.5	6.97596	68.1	68888
bedbug-24h	VVLGDQDLK	54.9	3.99306	6.6	6850.7
bedbug-24h	YWGVASFLQK	273.2	5.59804	56.1	58959
bedbug-2d	AEVDDVIQVR	218.2	5.38322	75.1	73242
bedbug-2d	AFLLTPR	103.8	4.63868	7.6	7200.1
bedbug-2d	AFVFPK	1247.3	7.04386	29.7	5810.5
bedbug-2d	AGALNSNDAFVLK	422.3	6.0385	56.9	53853
bedbug-2d	ALDFAVGEYNK	0		10.4	10308
bedbug-2d	ALQASALAAWGGK	0		6.7	1060.4
bedbug-2d	ALVILAK	0.5		0.8	804.6
bedbug-2d	AVEPQLQEEER	11.2	2.45295	5.3	2144.7
bedbug-2d	AWVAWR	6.9	1.90768	6.8	7261.1
bedbug-2d	DDLYVSDAFHK	26626	10.1782	37	35262
bedbug-2d	EDVYVVGTVLR	21.5		29.7	29960
bedbug-2d	EGDPAPYK	0		17.6	16111
bedbug-2d	EGGQTAPASTR	429.9	6.06944	53	52430
bedbug-2d	FEEILTR	213.1	5.33407	2.5	2661
bedbug-2d	FTTDLDSPR	0		4.6	4711.4
bedbug-2d	GDSVVYGLR	3		5.3	867.1
bedbug-2d	GLFIIDGK	3.7		13.7	13873
bedbug-2d	GNYDAAQR	2163.6	7.47519	13.1	11917
bedbug-2d	GSLVQASEANLQAAQDFVR	513		1107.4	1133200
bedbug-2d	GVVGPQGAR	1.6	0.607361	0.7	706.5
bedbug-2d	HQLYIDETVNSNIPTNLR	13692	9.6668	60.9	58480
bedbug-2d	IAWHVIR	201.1	5.28443	38.6	39984
bedbug-2d	IDAVYEAPQEEK	2.3		6.1	6592.6
bedbug-2d	IYHSHIDAPK	1973.9	7.65546	107.3	43846
bedbug-2d	IYLSDSLTGK	3.3		9.6	3956.2
bedbug-2d	LGEYDLR	184.7	5.26147	14.3	14356
bedbug-2d	LGPLVEQGR	1097.2	6.95297	31	12564
bedbug-2d	LIQGAPTIR	10.5	2.30837	4.8	5447.4
bedbug-2d	LQSLFDSPDFSK	228.6	5.47407	56.8	52784
bedbug-2d	MLEVPYVDR	140.9	4.96062	16.3	17062
bedbug-2d	NANTFISPQQR	0		13.4	14077
bedbug-2d	NWETEITAQPDGGK	1309.4	7.11763	147.7	2792.9
bedbug-2d	SGVQQLIQYYQDQK	0		3.2	3383.9
bedbug-2d	SYELPDGQVITIGNER	90.7	4.45921	40.8	43024
bedbug-2d	TGLQEVEVK	2676.2	7.92046	64	57237
bedbug-2d	TLLDIDNTR	0		12.3	12672
bedbug-2d	VGAHAGEYGAEALER	14.1		34.5	6759.4
bedbug-2d	VLSLAQEQVGGSPEK	1613.9	7.41107	68.1	68888
bedbug-2d	VVLGDQDLK	94.5	4.53615	6.6	6850.7
bedbug-2d	YWGVASFLQK	453.3	6.10439	56.1	58959
bedbug-3d	AEVDDVIQVR	206.5	5.3281	75.1	73242
bedbug-3d	AFLLTPR	115.7	4.74721	7.6	7200.1
bedbug-3d	AFVFPK	978.9	6.80155	29.7	5810.5
bedbug-3d	AGALNSNDAFVLK	535.5	6.27599	56.9	53853
bedbug-3d	ALDFAVGEYNK	0		10.4	10308
bedbug-3d	ALQASALAAWGGK	0		6.7	1060.4
bedbug-3d	ALVILAK	0.6		0.8	804.6
bedbug-3d	AVEPQLQEEER	14.6	2.71806	5.3	2144.7
bedbug-3d	AWVAWR	4.9		6.8	7261.1
bedbug-3d	DDLYVSDAFHK	36220		37	35262
bedbug-3d	EDVYVVGTVLR	32	3.49222	29.7	29960
bedbug-3d	EGDPAPYK	0		17.6	16111
bedbug-3d	EGGQTAPASTR	357.8	5.88586	53	52430
bedbug-3d	FEEILTR	63.4	4.12177	2.5	2661
bedbug-3d	FTTDLDSPR	0		4.6	4711.4
bedbug-3d	GDSVVYGLR	3.1		5.3	867.1
bedbug-3d	GLFIIDGK	4.1		13.7	13873
bedbug-3d	GNYDAAQR	1454.2	7.07787	13.1	11917
bedbug-3d	GSLVQASEANLQAAQDFVR	507.2		1107.4	1133200
bedbug-3d	GVVGPQGAR	1.3	0.399721	0.7	706.5
bedbug-3d	HQLYIDETVNSNIPTNLR	569.4	6.48681	60.9	58480
bedbug-3d	IAWHVIR	216.6	5.35868	38.6	39984
bedbug-3d	IDAVYEAPQEEK	3.8		6.1	6592.6
bedbug-3d	IYHSHIDAPK	2143.3	7.73779	107.3	43846
bedbug-3d	IYLSDSLTGK	3.9		9.6	3956.2
bedbug-3d	LGEYDLR	238.1	5.51542	14.3	14356
bedbug-3d	LGPLVEQGR	835.7	6.68072	31	12564
bedbug-3d	LIQGAPTIR	15.3	2.68485	4.8	5447.4
bedbug-3d	LQSLFDSPDFSK	208.6	5.38251	56.8	52784
bedbug-3d	MLEVPYVDR	156.9	5.06818	16.3	17062
bedbug-3d	NANTFISPQQR	0		13.4	14077
bedbug-3d	NWETEITAQPDGGK	684.7	6.46929	147.7	2792.9
bedbug-3d	SGVQQLIQYYQDQK	0		3.2	3383.9
bedbug-3d	SYELPDGQVITIGNER	106.2	4.61698	40.8	43024
bedbug-3d	TGLQEVEVK	3307.2	8.13217	64	57237
bedbug-3d	TLLDIDNTR	0		12.3	12672
bedbug-3d	VGAHAGEYGAEALER	15.8		34.5	6759.4
bedbug-3d	VLSLAQEQVGGSPEK	1639.9	7.42706	68.1	68888
bedbug-3d	VVLGDQDLK	85.2	4.43255	6.6	6850.7
bedbug-3d	YWGVASFLQK	528.1	6.25712	56.1	58959
bedbug-5d	AEVDDVIQVR	234.7	5.45611	75.1	73242
bedbug-5d	AFLLTPR	111.8	4.71292	7.6	7200.1
bedbug-5d	AFVFPK	713.9	6.48587	29.7	5810.5
bedbug-5d	AGALNSNDAFVLK	382.1	5.93847	56.9	53853
bedbug-5d	ALDFAVGEYNK	0		10.4	10308
bedbug-5d	ALQASALAAWGGK	0		6.7	1060.4
bedbug-5d	ALVILAK	0.3		0.8	804.6
bedbug-5d	AVEPQLQEEER	12.7	2.57864	5.3	2144.7
bedbug-5d	AWVAWR	6.1		6.8	7261.1
bedbug-5d	DDLYVSDAFHK	30352	10.3092	37	35262
bedbug-5d	EDVYVVGTVLR	25.6		29.7	29960
bedbug-5d	EGDPAPYK	0		17.6	16111
bedbug-5d	EGGQTAPASTR	294.8	5.69218	53	52430
bedbug-5d	FEEILTR	16.2	2.75732	2.5	2661
bedbug-5d	FTTDLDSPR	0		4.6	4711.4
bedbug-5d	GDSVVYGLR	3.2		5.3	867.1
bedbug-5d	GLFIIDGK	3.4		13.7	13873
bedbug-5d	GNYDAAQR	275.9	5.4157	13.1	11917
bedbug-5d	GSLVQASEANLQAAQDFVR	498		1107.4	1133200
bedbug-5d	GVVGPQGAR	0.7	-0.219318	0.7	706.5
bedbug-5d	HQLYIDETVNSNIPTNLR	11130	9.45963	60.9	58480
bedbug-5d	IAWHVIR	195.5	5.25619	38.6	39984
bedbug-5d	IDAVYEAPQEEK	2.1		6.1	6592.6
bedbug-5d	IYHSHIDAPK	2547.9	7.91072	107.3	43846
bedbug-5d	IYLSDSLTGK	4.1		9.6	3956.2
bedbug-5d	LGEYDLR	244.2	5.54072	14.3	14356
bedbug-5d	LGPLVEQGR	485.3	6.13722	31	12564
bedbug-5d	LIQGAPTIR	13.6	2.56707	4.8	5447.4
bedbug-5d	LQSLFDSPDFSK	192.2	5.30063	56.8	52784
bedbug-5d	MLEVPYVDR	117.6	4.77986	16.3	17062
bedbug-5d	NANTFISPQQR	0		13.4	14077
bedbug-5d	NWETEITAQPDGGK	597	6.33222	147.7	2792.9
bedbug-5d	SGVQQLIQYYQDQK	0		3.2	3383.9
bedbug-5d	SYELPDGQVITIGNER	57	3.9947	40.8	43024
bedbug-5d	TGLQEVEVK	3065.7	8.05634	64	57237
bedbug-5d	TLLDIDNTR	0		12.3	12672
bedbug-5d	VGAHAGEYGAEALER	8.9		34.5	6759.4
bedbug-5d	VLSLAQEQVGGSPEK	1539.9	7.36414	68.1	68888
bedbug-5d	VVLGDQDLK	82.4	4.39913	6.6	6850.7
bedbug-5d	YWGVASFLQK	513.9	6.22987	56.1	58959
bedbug-baseline	AEVDDVIQVR	144.7	4.97247	75.1	73242
bedbug-baseline	AFLLTPR	97.4	4.57504	7.6	7200.1
bedbug-baseline	AFVFPK	94.8	4.46689	29.7	5810.5
bedbug-baseline	AGALNSNDAFVLK	518.8	6.24431	56.9	53853
bedbug-baseline	ALDFAVGEYNK	0		10.4	10308
bedbug-baseline	ALQASALAAWGGK	0		6.7	1060.4
bedbug-baseline	ALVILAK	0.7		0.8	804.6
bedbug-baseline	AVEPQLQEEER	30.6	3.45804	5.3	2144.7
bedbug-baseline	AWVAWR	7.6	2.00431	6.8	7261.1
bedbug-baseline	DDLYVSDAFHK	24094	10.0783	37	35262
bedbug-baseline	EDVYVVGTVLR	25.6		29.7	29960
bedbug-baseline	EGDPAPYK	5.8		17.6	16111
bedbug-baseline	EGGQTAPASTR	504.9	6.23024	53	52430
bedbug-baseline	FEEILTR	1.6		2.5	2661
bedbug-baseline	FTTDLDSPR	0		4.6	4711.4
bedbug-baseline	GDSVVYGLR	3.7		5.3	867.1
bedbug-baseline	GLFIIDGK	3.6		13.7	13873
bedbug-baseline	GNYDAAQR	0		13.1	11917
bedbug-baseline	GSLVQASEANLQAAQDFVR	474.7		1107.4	1133200
bedbug-baseline	GVVGPQGAR	2.1	0.879294	0.7	706.5
bedbug-baseline	HQLYIDETVNSNIPTNLR	62.6	4.279	60.9	58480
bedbug-baseline	IAWHVIR	125.7	4.81453	38.6	39984
bedbug-baseline	IDAVYEAPQEEK	2.5		6.1	6592.6
bedbug-baseline	IYHSHIDAPK	1665.7	7.48569	107.3	43846
bedbug-baseline	IYLSDSLTGK	4.6		9.6	3956.2
bedbug-baseline	LGEYDLR	192.2	5.30127	14.3	14356
bedbug-baseline	LGPLVEQGR	534.9	6.23453	31	12564
bedbug-baseline	LIQGAPTIR	9	2.15422	4.8	5447.4
bedbug-baseline	LQSLFDSPDFSK	165.3	5.14986	56.8	52784
bedbug-baseline	MLEVPYVDR	82.4	4.42415	16.3	17062
bedbug-baseline	NANTFISPQQR	0		13.4	14077
bedbug-baseline	NWETEITAQPDGGK	721.4	6.5215	147.7	2792.9
bedbug-baseline	SGVQQLIQYYQDQK	0		3.2	3383.9
bedbug-baseline	SYELPDGQVITIGNER	41.8	3.68455	40.8	43024
bedbug-baseline	TGLQEVEVK	2250.8	7.74735	64	57237
bedbug-baseline	TLLDIDNTR	0		12.3	12672
bedbug-baseline	VGAHAGEYGAEALER	12.3		34.5	6759.4
bedbug-baseline	VLSLAQEQVGGSPEK	1096.1	7.02418	68.1	68888
bedbug-baseline	VVLGDQDLK	62.5	4.12271	6.6	6850.7
bedbug-baseline	YWGVASFLQK	268.5	5.58069	56.1	58959
bee-12h	AEVDDVIQVR	129.3	4.87095	75.1	73242
bee-12h	AFLLTPR	61.7	4.18793	7.6	7200.1
bee-12h	AFVFPK	404.9	5.86243	29.7	5810.5
bee-12h	AGALNSNDAFVLK	572.4	6.34057	56.9	53853
bee-12h	ALDFAVGEYNK	0		10.4	10308
bee-12h	ALQASALAAWGGK	0		6.7	1060.4
bee-12h	ALVILAK	1.8	0.572118	0.8	804.6
bee-12h	AVEPQLQEEER	22.6	3.20895	5.3	2144.7
bee-12h	AWVAWR	7	2.05288	6.8	7261.1
bee-12h	DDLYVSDAFHK	20880	9.89687	37	35262
bee-12h	EDVYVVGTVLR	29.5		29.7	29960
bee-12h	EGDPAPYK	5.3		17.6	16111
bee-12h	EGGQTAPASTR	418.3	6.03083	53	52430
bee-12h	FEEILTR	346.9	5.92252	2.5	2661
bee-12h	FTTDLDSPR	0		4.6	4711.4
bee-12h	GDSVVYGLR	12.4	2.61847	5.3	867.1
bee-12h	GLFIIDGK	4.9		13.7	13873
bee-12h	GNYDAAQR	524.6	6.23068	13.1	11917
bee-12h	GSLVQASEANLQAAQDFVR	404.3		1107.4	1133200
bee-12h	GVVGPQGAR	3.4	1.35069	0.7	706.5
bee-12h	HQLYIDETVNSNIPTNLR	24573	10.0267	60.9	58480
bee-12h	IAWHVIR	143.1	4.96807	38.6	39984
bee-12h	IDAVYEAPQEEK	3		6.1	6592.6
bee-12h	IYHSHIDAPK	1443.8	7.23634	107.3	43846
bee-12h	IYLSDSLTGK	6.1		9.6	3956.2
bee-12h	LGEYDLR	172	5.11402	14.3	14356
bee-12h	LGPLVEQGR	365.1	5.94217	31	12564
bee-12h	LIQGAPTIR	17.4	2.89562	4.8	5447.4
bee-12h	LQSLFDSPDFSK	181.7	5.16799	56.8	52784
bee-12h	MLEVPYVDR	86	4.464	16.3	17062
bee-12h	NANTFISPQQR	0		13.4	14077
bee-12h	NWETEITAQPDGGK	1041.8	6.87517	147.7	2792.9
bee-12h	SGVQQLIQYYQDQK	0		3.2	3383.9
bee-12h	SYELPDGQVITIGNER	154	5.07458	40.8	43024
bee-12h	TGLQEVEVK	2731.4	7.88998	64	57237
bee-12h	TLLDIDNTR	0		12.3	12672
bee-12h	VGAHAGEYGAEALER	0		34.5	6759.4
bee-12h	VLSLAQEQVGGSPEK	880.4	6.77314	68.1	68888
bee-12h	VVLGDQDLK	52.9	3.97705	6.6	6850.7
bee-12h	YWGVASFLQK	287.9	5.68817	56.1	58959
bee-12w	AEVDDVIQVR	183.7	5.22212	75.1	73242
bee-12w	AFLLTPR	76.8	4.40685	7.6	7200.1
bee-12w	AFVFPK	234.9	5.31795	29.7	5810.5
bee-12w	AGALNSNDAFVLK	701.4	6.54381	56.9	53853
bee-12w	ALDFAVGEYNK	0		10.4	10308
bee-12w	ALQASALAAWGGK	12.2	2.47104	6.7	1060.4
bee-12w	ALVILAK	0.6		0.8	804.6
bee-12w	AVEPQLQEEER	18.9	3.03016	5.3	2144.7
bee-12w	AWVAWR	10.1	2.41951	6.8	7261.1
bee-12w	DDLYVSDAFHK	20323	9.86983	37	35262
bee-12w	EDVYVVGTVLR	61.2	4.18556	29.7	29960
bee-12w	EGDPAPYK	13.5		17.6	16111
bee-12w	EGGQTAPASTR	535.3	6.27746	53	52430
bee-12w	FEEILTR	4	1.45978	2.5	2661
bee-12w	FTTDLDSPR	0		4.6	4711.4
bee-12w	GDSVVYGLR	6.7	2.00288	5.3	867.1
bee-12w	GLFIIDGK	8.7		13.7	13873
bee-12w	GNYDAAQR	31.9	3.43065	13.1	11917
bee-12w	GSLVQASEANLQAAQDFVR	395.7		1107.4	1133200
bee-12w	GVVGPQGAR	2.2	0.915374	0.7	706.5
bee-12w	HQLYIDETVNSNIPTNLR	386	5.87311	60.9	58480
bee-12w	IAWHVIR	132.8	4.89337	38.6	39984
bee-12w	IDAVYEAPQEEK	3.6		6.1	6592.6
bee-12w	IYHSHIDAPK	2160.3	7.63931	107.3	43846
bee-12w	IYLSDSLTGK	5.6		9.6	3956.2
bee-12w	LGEYDLR	234.4	5.42356	14.3	14356
bee-12w	LGPLVEQGR	275.3	5.65986	31	12564
bee-12w	LIQGAPTIR	16	2.81174	4.8	5447.4
bee-12w	LQSLFDSPDFSK	162.5	5.05631	56.8	52784
bee-12w	MLEVPYVDR	111	4.71918	16.3	17062
bee-12w	NANTFISPQQR	0		13.4	14077
bee-12w	NWETEITAQPDGGK	807.2	6.62003	147.7	2792.9
bee-12w	SGVQQLIQYYQDQK	0		3.2	3383.9
bee-12w	SYELPDGQVITIGNER	65.7	4.22273	40.8	43024
bee-12w	TGLQEVEVK	3508.4	8.14033	64	57237
bee-12w	TLLDIDNTR	0		12.3	12672
bee-12w	VGAHAGEYGAEALER	0		34.5	6759.4
bee-12w	VLSLAQEQVGGSPEK	1826.5	7.50292	68.1	68888
bee-12w	VVLGDQDLK	66.3	4.20284	6.6	6850.7
bee-12w	YWGVASFLQK	325.1	5.80969	56.1	58959
bee-24h	AEVDDVIQVR	136.5	4.92514	75.1	73242
bee-24h	AFLLTPR	59.3	4.14825	7.6	7200.1
bee-24h	AFVFPK	1023.9	6.79016	29.7	5810.5
bee-24h	AGALNSNDAFVLK	471.6	6.14686	56.9	53853
bee-24h	ALDFAVGEYNK	0		10.4	10308
bee-24h	ALQASALAAWGGK	9.2	2.18881	6.7	1060.4
bee-24h	ALVILAK	1.2	0.166653	0.8	804.6
bee-24h	AVEPQLQEEER	16.2	2.87601	5.3	2144.7
bee-24h	AWVAWR	5.2		6.8	7261.1
bee-24h	DDLYVSDAFHK	23437	10.0124	37	35262
bee-24h	EDVYVVGTVLR	34.6	3.61527	29.7	29960
bee-24h	EGDPAPYK	19.4	3.12398	17.6	16111
bee-24h	EGGQTAPASTR	392.7	5.96767	53	52430
bee-24h	FEEILTR	218.7	5.46119	2.5	2661
bee-24h	FTTDLDSPR	3.7		4.6	4711.4
bee-24h	GDSVVYGLR	8.8	2.27552	5.3	867.1
bee-24h	GLFIIDGK	4.4		13.7	13873
bee-24h	GNYDAAQR	1458.7	7.25335	13.1	11917
bee-24h	GSLVQASEANLQAAQDFVR	433.8		1107.4	1133200
bee-24h	GVVGPQGAR	2.9	1.19163	0.7	706.5
bee-24h	HQLYIDETVNSNIPTNLR	21701	9.90239	60.9	58480
bee-24h	IAWHVIR	160.5	5.08282	38.6	39984
bee-24h	IDAVYEAPQEEK	7.3	2.02371	6.1	6592.6
bee-24h	IYHSHIDAPK	1930.7	7.52695	107.3	43846
bee-24h	IYLSDSLTGK	5.9		9.6	3956.2
bee-24h	LGEYDLR	125	4.79484	14.3	14356
bee-24h	LGPLVEQGR	531.5	6.3177	31	12564
bee-24h	LIQGAPTIR	9.3	2.26916	4.8	5447.4
bee-24h	LQSLFDSPDFSK	163.6	5.06306	56.8	52784
bee-24h	MLEVPYVDR	89.1	4.49941	16.3	17062
bee-24h	NANTFISPQQR	0		13.4	14077
bee-24h	NWETEITAQPDGGK	950.2	6.78313	147.7	2792.9
bee-24h	SGVQQLIQYYQDQK	0		3.2	3383.9
bee-24h	SYELPDGQVITIGNER	149.1	5.04225	40.8	43024
bee-24h	TGLQEVEVK	2729.7	7.88936	64	57237
bee-24h	TLLDIDNTR	0		12.3	12672
bee-24h	VGAHAGEYGAEALER	16.3		34.5	6759.4
bee-24h	VLSLAQEQVGGSPEK	1095.5	6.99173	68.1	68888
bee-24h	VVLGDQDLK	65.9	4.19679	6.6	6850.7
bee-24h	YWGVASFLQK	214.6	5.39433	56.1	58959
bee-2d	AEVDDVIQVR	241.5	5.49569	75.1	73242
bee-2d	AFLLTPR	77.7	4.4185	7.6	7200.1
bee-2d	AFVFPK	1700.1	7.29723	29.7	5810.5
bee-2d	AGALNSNDAFVLK	392.2	5.9625	56.9	53853
bee-2d	ALDFAVGEYNK	0		10.4	10308
bee-2d	ALQASALAAWGGK	3.1		6.7	1060.4
bee-2d	ALVILAK	1.2	0.166653	0.8	804.6
bee-2d	AVEPQLQEEER	11.9	2.56754	5.3	2144.7
bee-2d	AWVAWR	6.2		6.8	7261.1
bee-2d	DDLYVSDAFHK	27077	10.1568	37	35262
bee-2d	EDVYVVGTVLR	29.5		29.7	29960
bee-2d	EGDPAPYK	0		17.6	16111
bee-2d	EGGQTAPASTR	373.7	5.91808	53	52430
bee-2d	FEEILTR	188.9	5.31471	2.5	2661
bee-2d	FTTDLDSPR	3.3		4.6	4711.4
bee-2d	GDSVVYGLR	11	2.49866	5.3	867.1
bee-2d	GLFIIDGK	3.5		13.7	13873
bee-2d	GNYDAAQR	3343.4	8.08279	13.1	11917
bee-2d	GSLVQASEANLQAAQDFVR	430.1		1107.4	1133200
bee-2d	GVVGPQGAR	0		0.7	706.5
bee-2d	HQLYIDETVNSNIPTNLR	55859	10.8479	60.9	58480
bee-2d	IAWHVIR	171.9	5.15144	38.6	39984
bee-2d	IDAVYEAPQEEK	3.1		6.1	6592.6
bee-2d	IYHSHIDAPK	2038.8	7.58143	107.3	43846
bee-2d	IYLSDSLTGK	5.1		9.6	3956.2
bee-2d	LGEYDLR	138	4.89378	14.3	14356
bee-2d	LGPLVEQGR	1067.1	7.0147	31	12564
bee-2d	LIQGAPTIR	10.5	2.39052	4.8	5447.4
bee-2d	LQSLFDSPDFSK	191.5	5.22052	56.8	52784
bee-2d	MLEVPYVDR	111	4.71918	16.3	17062
bee-2d	NANTFISPQQR	0		13.4	14077
bee-2d	NWETEITAQPDGGK	774	6.57803	147.7	2792.9
bee-2d	SGVQQLIQYYQDQK	0		3.2	3383.9
bee-2d	SYELPDGQVITIGNER	119.9	4.82429	40.8	43024
bee-2d	TGLQEVEVK	2961.5	7.97086	64	57237
bee-2d	TLLDIDNTR	0		12.3	12672
bee-2d	VGAHAGEYGAEALER	0		34.5	6759.4
bee-2d	VLSLAQEQVGGSPEK	1449.9	7.27201	68.1	68888
bee-2d	VVLGDQDLK	73.8	4.31001	6.6	6850.7
bee-2d	YWGVASFLQK	356.5	5.90189	56.1	58959
bee-3d	AEVDDVIQVR	301.6	5.71792	75.1	73242
bee-3d	AFLLTPR	89.6	4.561	7.6	7200.1
bee-3d	AFVFPK	822.3	6.5709	29.7	5810.5
bee-3d	AGALNSNDAFVLK	415	6.01901	56.9	53853
bee-3d	ALDFAVGEYNK	0		10.4	10308
bee-3d	ALQASALAAWGGK	0		6.7	1060.4
bee-3d	ALVILAK	0.6		0.8	804.6
bee-3d	AVEPQLQEEER	9.9	2.38353	5.3	2144.7
bee-3d	AWVAWR	5.3		6.8	7261.1
bee-3d	DDLYVSDAFHK	28944	10.2234	37	35262
bee-3d	EDVYVVGTVLR	28.2		29.7	29960
bee-3d	EGDPAPYK	0		17.6	16111
bee-3d	EGGQTAPASTR	466.7	6.14031	53	52430
bee-3d	FEEILTR	63.4	4.22295	2.5	2661
bee-3d	FTTDLDSPR	0		4.6	4711.4
bee-3d	GDSVVYGLR	9.4	2.34148	5.3	867.1
bee-3d	GLFIIDGK	3.5		13.7	13873
bee-3d	GNYDAAQR	1667.6	7.38719	13.1	11917
bee-3d	GSLVQASEANLQAAQDFVR	387.5		1107.4	1133200
bee-3d	GVVGPQGAR	0.7	-0.229758	0.7	706.5
bee-3d	HQLYIDETVNSNIPTNLR	18026	9.71685	60.9	58480
bee-3d	IAWHVIR	204.1	5.32313	38.6	39984
bee-3d	IDAVYEAPQEEK	3.2		6.1	6592.6
bee-3d	IYHSHIDAPK	2202.2	7.65852	107.3	43846
bee-3d	IYLSDSLTGK	2.9		9.6	3956.2
bee-3d	LGEYDLR	191.4	5.22089	14.3	14356
bee-3d	LGPLVEQGR	1010.5	6.9602	31	12564
bee-3d	LIQGAPTIR	14.9	2.74051	4.8	5447.4
bee-3d	LQSLFDSPDFSK	175.1	5.13099	56.8	52784
bee-3d	MLEVPYVDR	114.6	4.7511	16.3	17062
bee-3d	NANTFISPQQR	0		13.4	14077
bee-3d	NWETEITAQPDGGK	813.7	6.62805	147.7	2792.9
bee-3d	SGVQQLIQYYQDQK	0		3.2	3383.9
bee-3d	SYELPDGQVITIGNER	97.2	4.6144	40.8	43024
bee-3d	TGLQEVEVK	3669.2	8.18514	64	57237
bee-3d	TLLDIDNTR	0		12.3	12672
bee-3d	VGAHAGEYGAEALER	0		34.5	6759.4
bee-3d	VLSLAQEQVGGSPEK	1549.7	7.33858	68.1	68888
bee-3d	VVLGDQDLK	91.1	4.5206	6.6	6850.7
bee-3d	YWGVASFLQK	337	5.84564	56.1	58959
bee-5d	AEVDDVIQVR	255.4	5.55165	75.1	73242
bee-5d	AFLLTPR	104.3	4.71291	7.6	7200.1
bee-5d	AFVFPK	723.2	6.44248	29.7	5810.5
bee-5d	AGALNSNDAFVLK	401.9	5.98693	56.9	53853
bee-5d	ALDFAVGEYNK	0		10.4	10308
bee-5d	ALQASALAAWGGK	0		6.7	1060.4
bee-5d	ALVILAK	0.3		0.8	804.6
bee-5d	AVEPQLQEEER	15.1	2.80569	5.3	2144.7
bee-5d	AWVAWR	6.3		6.8	7261.1
bee-5d	DDLYVSDAFHK	29669	10.2482	37	35262
bee-5d	EDVYVVGTVLR	38.5	3.72207	29.7	29960
bee-5d	EGDPAPYK	5.7		17.6	16111
bee-5d	EGGQTAPASTR	354.4	5.86505	53	52430
bee-5d	FEEILTR	10.4	2.41529	2.5	2661
bee-5d	FTTDLDSPR	0		4.6	4711.4
bee-5d	GDSVVYGLR	8.4	2.229	5.3	867.1
bee-5d	GLFIIDGK	3.3		13.7	13873
bee-5d	GNYDAAQR	371.1	5.88452	13.1	11917
bee-5d	GSLVQASEANLQAAQDFVR	433.3		1107.4	1133200
bee-5d	GVVGPQGAR	0		0.7	706.5
bee-5d	HQLYIDETVNSNIPTNLR	21647	9.8999	60.9	58480
bee-5d	IAWHVIR	193.8	5.27135	38.6	39984
bee-5d	IDAVYEAPQEEK	2.1		6.1	6592.6
bee-5d	IYHSHIDAPK	2695.7	7.86072	107.3	43846
bee-5d	IYLSDSLTGK	7.4		9.6	3956.2
bee-5d	LGEYDLR	211.3	5.31981	14.3	14356
bee-5d	LGPLVEQGR	721.8	6.62375	31	12564
bee-5d	LIQGAPTIR	13.2	2.61937	4.8	5447.4
bee-5d	LQSLFDSPDFSK	187.7	5.20048	56.8	52784
bee-5d	MLEVPYVDR	124	4.82993	16.3	17062
bee-5d	NANTFISPQQR	0		13.4	14077
bee-5d	NWETEITAQPDGGK	566.4	6.26576	147.7	2792.9
bee-5d	SGVQQLIQYYQDQK	0		3.2	3383.9
bee-5d	SYELPDGQVITIGNER	66	4.22729	40.8	43024
bee-5d	TGLQEVEVK	4287.6	8.34089	64	57237
bee-5d	TLLDIDNTR	0		12.3	12672
bee-5d	VGAHAGEYGAEALER	0		34.5	6759.4
bee-5d	VLSLAQEQVGGSPEK	1718.8	7.44214	68.1	68888
bee-5d	VVLGDQDLK	90.9	4.51841	6.6	6850.7
bee-5d	YWGVASFLQK	433.1	6.09653	56.1	58959
bee-baseline	AEVDDVIQVR	207.6	5.34443	75.1	73242
bee-baseline	AFLLTPR	65.1	4.24157	7.6	7200.1
bee-baseline	AFVFPK	90.9	4.36855	29.7	5810.5
bee-baseline	AGALNSNDAFVLK	337.1	5.81111	56.9	53853
bee-baseline	ALDFAVGEYNK	0		10.4	10308
bee-baseline	ALQASALAAWGGK	0		6.7	1060.4
bee-baseline	ALVILAK	0.7		0.8	804.6
bee-baseline	AVEPQLQEEER	23.7	3.25647	5.3	2144.7
bee-baseline	AWVAWR	7.8	2.1611	6.8	7261.1
bee-baseline	DDLYVSDAFHK	15995	9.63035	37	35262
bee-baseline	EDVYVVGTVLR	30.1	3.47594	29.7	29960
bee-baseline	EGDPAPYK	12.1		17.6	16111
bee-baseline	EGGQTAPASTR	401	5.98859	53	52430
bee-baseline	FEEILTR	4.6	1.59954	2.5	2661
bee-baseline	FTTDLDSPR	0		4.6	4711.4
bee-baseline	GDSVVYGLR	7.4	2.10225	5.3	867.1
bee-baseline	GLFIIDGK	3.2		13.7	13873
bee-baseline	GNYDAAQR	0		13.1	11917
bee-baseline	GSLVQASEANLQAAQDFVR	423.4		1107.4	1133200
bee-baseline	GVVGPQGAR	1.5	0.532382	0.7	706.5
bee-baseline	HQLYIDETVNSNIPTNLR	301.5	5.62605	60.9	58480
bee-baseline	IAWHVIR	116.8	4.76499	38.6	39984
bee-baseline	IDAVYEAPQEEK	2.1		6.1	6592.6
bee-baseline	IYHSHIDAPK	1495.6	7.27159	107.3	43846
bee-baseline	IYLSDSLTGK	5.6		9.6	3956.2
bee-baseline	LGEYDLR	192.5	5.22662	14.3	14356
bee-baseline	LGPLVEQGR	391.7	6.01249	31	12564
bee-baseline	LIQGAPTIR	10.6	2.4	4.8	5447.4
bee-baseline	LQSLFDSPDFSK	117.4	4.73122	56.8	52784
bee-baseline	MLEVPYVDR	85.9	4.46283	16.3	17062
bee-baseline	NANTFISPQQR	0		13.4	14077
bee-baseline	NWETEITAQPDGGK	649.8	6.40312	147.7	2792.9
bee-baseline	SGVQQLIQYYQDQK	0		3.2	3383.9
bee-baseline	SYELPDGQVITIGNER	62	4.16477	40.8	43024
bee-baseline	TGLQEVEVK	2446.3	7.77974	64	57237
bee-baseline	TLLDIDNTR	0		12.3	12672
bee-baseline	VGAHAGEYGAEALER	0		34.5	6759.4
bee-baseline	VLSLAQEQVGGSPEK	1051.9	6.95112	68.1	68888
bee-baseline	VVLGDQDLK	68.4	4.23402	6.6	6850.7
bee-baseline	YWGVASFLQK	192.3	5.28462	56.1	58959
centipede-12h	AEVDDVIQVR	153.2	5.02512	68.8	26821
centipede-12h	AFLLTPR	53	3.90844	8	3143.4
centipede-12h	AFVFPK	280.2	5.86159	5.9	964.7
centipede-12h	AGALNSNDAFVLK	495	6.22104	54.3	8564.7
centipede-12h	ALDFAVGEYNK	0		10.4	10603
centipede-12h	ALQASALAAWGGK	0		7.9	7671.6
centipede-12h	ALVILAK	2.2	0.799057	0.8	988.9
centipede-12h	AVEPQLQEEER	23.4	3.0247	13.9	2462.6
centipede-12h	AWVAWR	3.5		7	7231.8
centipede-12h	DDLYVSDAFHK	18571	9.89046	83.9	40842
centipede-12h	EDVYVVGTVLR	55.6	3.92028	30.8	29582
centipede-12h	EGDPAPYK	0		16.3	17380
centipede-12h	EGGQTAPASTR	480.8	6.17494	57.6	22951
centipede-12h	FEEILTR	223.6	5.36407	2.6	2704.7
centipede-12h	FTTDLDSPR	0		4.6	4753.2
centipede-12h	GDSVVYGLR	7.2	1.94906	5.8	5607.3
centipede-12h	GLFIIDGK	6.4		14.4	15492
centipede-12h	GNYDAAQR	595.3	6.62536	13.1	13012
centipede-12h	GSLVQASEANLQAAQDFVR	9386.9		42043	955600
centipede-12h	GVVGPQGAR	2.8	0.765345	1.8	711.4
centipede-12h	HQLYIDETVNSNIPTNLR	221.8	5.34227	61.3	62739
centipede-12h	IAWHVIR	113.6	4.74753	40	41573
centipede-12h	IDAVYEAPQEEK	5.7		6.3	2684.3
centipede-12h	IYHSHIDAPK	1471.6	7.2651	108.9	44964
centipede-12h	IYLSDSLTGK	8		10.1	10122
centipede-12h	LGEYDLR	138.2	4.91944	15	14773
centipede-12h	LGPLVEQGR	258.8	5.5616	12.7	13941
centipede-12h	LIQGAPTIR	12	2.48876	4.7	2070.5
centipede-12h	LQSLFDSPDFSK	179.2	5.18077	54.4	57122
centipede-12h	MLEVPYVDR	92.4	4.50391	16.9	6192
centipede-12h	NANTFISPQQR	0		14.5	15105
centipede-12h	NWETEITAQPDGGK	937.5	6.97645	37.5	8181.8
centipede-12h	SGVQQLIQYYQDQK	0		8.2	1317.1
centipede-12h	SYELPDGQVITIGNER	107	4.68355	45	43580
centipede-12h	TGLQEVEVK	2144.1	7.66475	61	59527
centipede-12h	TLLDIDNTR	0		13	12668
centipede-12h	VGAHAGEYGAEALER	0		279.5	6749.6
centipede-12h	VLSLAQEQVGGSPEK	977.4	6.86747	66.9	71057
centipede-12h	VVLGDQDLK	56.7	4.04158	6.5	2448.8
centipede-12h	YWGVASFLQK	199.1	5.28041	55.2	55535
centipede-12w	AEVDDVIQVR	181.4	5.19408	68.8	26821
centipede-12w	AFLLTPR	66.4	4.13385	8	3143.4
centipede-12w	AFVFPK	1328.9		5.9	964.7
centipede-12w	AGALNSNDAFVLK	413.5	6.04114	54.3	8564.7
centipede-12w	ALDFAVGEYNK	0		10.4	10603
centipede-12w	ALQASALAAWGGK	0		7.9	7671.6
centipede-12w	ALVILAK	0		0.8	988.9
centipede-12w	AVEPQLQEEER	13.7		13.9	2462.6
centipede-12w	AWVAWR	5		7	7231.8
centipede-12w	DDLYVSDAFHK	19085	9.91776	83.9	40842
centipede-12w	EDVYVVGTVLR	48.1	3.77538	30.8	29582
centipede-12w	EGDPAPYK	0		16.3	17380
centipede-12w	EGGQTAPASTR	365.8	5.90157	57.6	22951
centipede-12w	FEEILTR	7.3	1.94208	2.6	2704.7
centipede-12w	FTTDLDSPR	0		4.6	4753.2
centipede-12w	GDSVVYGLR	3.4		5.8	5607.3
centipede-12w	GLFIIDGK	4.9		14.4	15492
centipede-12w	GNYDAAQR	500.3	6.4515	13.1	13012
centipede-12w	GSLVQASEANLQAAQDFVR	9403.2		42043	955600
centipede-12w	GVVGPQGAR	1.5		1.8	711.4
centipede-12w	HQLYIDETVNSNIPTNLR	521.2	6.19663	61.3	62739
centipede-12w	IAWHVIR	141.2	4.96502	40	41573
centipede-12w	IDAVYEAPQEEK	4.3		6.3	2684.3
centipede-12w	IYHSHIDAPK	2676.5	7.86326	108.9	44964
centipede-12w	IYLSDSLTGK	5.8		10.1	10122
centipede-12w	LGEYDLR	182.8	5.19913	15	14773
centipede-12w	LGPLVEQGR	383.6	5.95515	12.7	13941
centipede-12w	LIQGAPTIR	9.5	2.25515	4.7	2070.5
centipede-12w	LQSLFDSPDFSK	166	5.10426	54.4	57122
centipede-12w	MLEVPYVDR	140.8	4.92512	16.9	6192
centipede-12w	NANTFISPQQR	0		14.5	15105
centipede-12w	NWETEITAQPDGGK	342.3	5.96892	37.5	8181.8
centipede-12w	SGVQQLIQYYQDQK	0		8.2	1317.1
centipede-12w	SYELPDGQVITIGNER	48.8	3.89845	45	43580
centipede-12w	TGLQEVEVK	4024.2	8.29436	61	59527
centipede-12w	TLLDIDNTR	0		13	12668
centipede-12w	VGAHAGEYGAEALER	0		279.5	6749.6
centipede-12w	VLSLAQEQVGGSPEK	1914.2	7.53963	66.9	71057
centipede-12w	VVLGDQDLK	95.7	4.56502	6.5	2448.8
centipede-12w	YWGVASFLQK	273	5.59608	55.2	55535
centipede-24h	AEVDDVIQVR	118.7	4.76998	68.8	26821
centipede-24h	AFLLTPR	49.5	3.84012	8	3143.4
centipede-24h	AFVFPK	733.7	6.82419	5.9	964.7
centipede-24h	AGALNSNDAFVLK	600.3	6.41391	54.3	8564.7
centipede-24h	ALDFAVGEYNK	0		10.4	10603
centipede-24h	ALQASALAAWGGK	0		7.9	7671.6
centipede-24h	ALVILAK	1.4	0.347072	0.8	988.9
centipede-24h	AVEPQLQEEER	19.6	2.84749	13.9	2462.6
centipede-24h	AWVAWR	4.4		7	7231.8
centipede-24h	DDLYVSDAFHK	21037	10.0151	83.9	40842
centipede-24h	EDVYVVGTVLR	49.6	3.80609	30.8	29582
centipede-24h	EGDPAPYK	0		16.3	17380
centipede-24h	EGGQTAPASTR	425	6.05158	57.6	22951
centipede-24h	FEEILTR	263	5.52636	2.6	2704.7
centipede-24h	FTTDLDSPR	0		4.6	4753.2
centipede-24h	GDSVVYGLR	9.9	2.26752	5.8	5607.3
centipede-24h	GLFIIDGK	6		14.4	15492
centipede-24h	GNYDAAQR	972.3	7.11596	13.1	13012
centipede-24h	GSLVQASEANLQAAQDFVR	9532.1		42043	955600
centipede-24h	GVVGPQGAR	2.5	0.652017	1.8	711.4
centipede-24h	HQLYIDETVNSNIPTNLR	27006	10.1443	61.3	62739
centipede-24h	IAWHVIR	117.6	4.78213	40	41573
centipede-24h	IDAVYEAPQEEK	8.7	2.16332	6.3	2684.3
centipede-24h	IYHSHIDAPK	1551.5	7.31798	108.9	44964
centipede-24h	IYLSDSLTGK	6.6		10.1	10122
centipede-24h	LGEYDLR	107.8	4.67102	15	14773
centipede-24h	LGPLVEQGR	350	5.86348	12.7	13941
centipede-24h	LIQGAPTIR	8.5	2.14392	4.7	2070.5
centipede-24h	LQSLFDSPDFSK	182.4	5.19847	54.4	57122
centipede-24h	MLEVPYVDR	84.1	4.40979	16.9	6192
centipede-24h	NANTFISPQQR	0		14.5	15105
centipede-24h	NWETEITAQPDGGK	1194	7.2183	37.5	8181.8
centipede-24h	SGVQQLIQYYQDQK	0		8.2	1317.1
centipede-24h	SYELPDGQVITIGNER	106	4.67416	45	43580
centipede-24h	TGLQEVEVK	1810.8	7.4958	61	59527
centipede-24h	TLLDIDNTR	0		13	12668
centipede-24h	VGAHAGEYGAEALER	0		279.5	6749.6
centipede-24h	VLSLAQEQVGGSPEK	1119.7	7.00339	66.9	71057
centipede-24h	VVLGDQDLK	66.4	4.1995	6.5	2448.8
centipede-24h	YWGVASFLQK	201	5.28991	55.2	55535
centipede-2d	AEVDDVIQVR	233.2	5.44527	68.8	26821
centipede-2d	AFLLTPR	75.3	4.25963	8	3143.4
centipede-2d	AFVFPK	1437.9		5.9	964.7
centipede-2d	AGALNSNDAFVLK	541.9	6.31156	54.3	8564.7
centipede-2d	ALDFAVGEYNK	0		10.4	10603
centipede-2d	ALQASALAAWGGK	0		7.9	7671.6
centipede-2d	ALVILAK	0.6		0.8	988.9
centipede-2d	AVEPQLQEEER	17.4	2.72843	13.9	2462.6
centipede-2d	AWVAWR	3		7	7231.8
centipede-2d	DDLYVSDAFHK	24332	10.1607	83.9	40842
centipede-2d	EDVYVVGTVLR	54	3.89109	30.8	29582
centipede-2d	EGDPAPYK	0		16.3	17380
centipede-2d	EGGQTAPASTR	557.3	6.32259	57.6	22951
centipede-2d	FEEILTR	175.5	5.12185	2.6	2704.7
centipede-2d	FTTDLDSPR	0		4.6	4753.2
centipede-2d	GDSVVYGLR	6.4	1.83128	5.8	5607.3
centipede-2d	GLFIIDGK	5.4		14.4	15492
centipede-2d	GNYDAAQR	1847.4	7.75783	13.1	13012
centipede-2d	GSLVQASEANLQAAQDFVR	9365.1		42043	955600
centipede-2d	GVVGPQGAR	2.7	0.728978	1.8	711.4
centipede-2d	HQLYIDETVNSNIPTNLR	15077	9.56142	61.3	62739
centipede-2d	IAWHVIR	170.2	5.15182	40	41573
centipede-2d	IDAVYEAPQEEK	7.7	2.04122	6.3	2684.3
centipede-2d	IYHSHIDAPK	2285.1	7.70516	108.9	44964
centipede-2d	IYLSDSLTGK	3.6		10.1	10122
centipede-2d	LGEYDLR	164.6	5.09426	15	14773
centipede-2d	LGPLVEQGR	711	6.57222	12.7	13941
centipede-2d	LIQGAPTIR	10.3	2.336	4.7	2070.5
centipede-2d	LQSLFDSPDFSK	248.7	5.50852	54.4	57122
centipede-2d	MLEVPYVDR	163.3	5.07337	16.9	6192
centipede-2d	NANTFISPQQR	0		14.5	15105
centipede-2d	NWETEITAQPDGGK	785.7	6.79981	37.5	8181.8
centipede-2d	SGVQQLIQYYQDQK	0		8.2	1317.1
centipede-2d	SYELPDGQVITIGNER	70.1	4.26064	45	43580
centipede-2d	TGLQEVEVK	2663.5	7.88168	61	59527
centipede-2d	TLLDIDNTR	0		13	12668
centipede-2d	VGAHAGEYGAEALER	0		279.5	6749.6
centipede-2d	VLSLAQEQVGGSPEK	1504.1	7.29852	66.9	71057
centipede-2d	VVLGDQDLK	115.4	4.75221	6.5	2448.8
centipede-2d	YWGVASFLQK	397.6	5.97205	55.2	55535
centipede-3d	AEVDDVIQVR	277.9	5.62064	68.8	26821
centipede-3d	AFLLTPR	94.3	4.48463	8	3143.4
centipede-3d	AFVFPK	1974.5		5.9	964.7
centipede-3d	AGALNSNDAFVLK	496.7	6.22447	54.3	8564.7
centipede-3d	ALDFAVGEYNK	0		10.4	10603
centipede-3d	ALQASALAAWGGK	0		7.9	7671.6
centipede-3d	ALVILAK	0.5		0.8	988.9
centipede-3d	AVEPQLQEEER	13.6		13.9	2462.6
centipede-3d	AWVAWR	5.3		7	7231.8
centipede-3d	DDLYVSDAFHK	30253	10.3785	83.9	40842
centipede-3d	EDVYVVGTVLR	45.9	3.72857	30.8	29582
centipede-3d	EGDPAPYK	0		16.3	17380
centipede-3d	EGGQTAPASTR	345.2	5.84361	57.6	22951
centipede-3d	FEEILTR	86	4.40856	2.6	2704.7
centipede-3d	FTTDLDSPR	0		4.6	4753.2
centipede-3d	GDSVVYGLR	7.2	1.94906	5.8	5607.3
centipede-3d	GLFIIDGK	4.9		14.4	15492
centipede-3d	GNYDAAQR	1630.6	7.633	13.1	13012
centipede-3d	GSLVQASEANLQAAQDFVR	9454.7		42043	955600
centipede-3d	GVVGPQGAR	0		1.8	711.4
centipede-3d	HQLYIDETVNSNIPTNLR	47245	10.7036	61.3	62739
centipede-3d	IAWHVIR	205.5	5.34029	40	41573
centipede-3d	IDAVYEAPQEEK	6.2		6.3	2684.3
centipede-3d	IYHSHIDAPK	2611.9	7.83883	108.9	44964
centipede-3d	IYLSDSLTGK	5.1		10.1	10122
centipede-3d	LGEYDLR	177.2	5.16802	15	14773
centipede-3d	LGPLVEQGR	538.2	6.29378	12.7	13941
centipede-3d	LIQGAPTIR	11.5	2.4462	4.7	2070.5
centipede-3d	LQSLFDSPDFSK	229.9	5.42991	54.4	57122
centipede-3d	MLEVPYVDR	197.1	5.2615	16.9	6192
centipede-3d	NANTFISPQQR	0		14.5	15105
centipede-3d	NWETEITAQPDGGK	732.8	6.73011	37.5	8181.8
centipede-3d	SGVQQLIQYYQDQK	0		8.2	1317.1
centipede-3d	SYELPDGQVITIGNER	48.6	3.89434	45	43580
centipede-3d	TGLQEVEVK	3954.6	8.27691	61	59527
centipede-3d	TLLDIDNTR	0		13	12668
centipede-3d	VGAHAGEYGAEALER	0		279.5	6749.6
centipede-3d	VLSLAQEQVGGSPEK	1838.1	7.49906	66.9	71057
centipede-3d	VVLGDQDLK	133.2	4.89566	6.5	2448.8
centipede-3d	YWGVASFLQK	406.2	5.99345	55.2	55535
centipede-5d	AEVDDVIQVR	297.1	5.68745	68.8	26821
centipede-5d	AFLLTPR	82	4.34487	8	3143.4
centipede-5d	AFVFPK	1715.9		5.9	964.7
centipede-5d	AGALNSNDAFVLK	359	5.89981	54.3	8564.7
centipede-5d	ALDFAVGEYNK	0		10.4	10603
centipede-5d	ALQASALAAWGGK	0		7.9	7671.6
centipede-5d	ALVILAK	0.2		0.8	988.9
centipede-5d	AVEPQLQEEER	13.7		13.9	2462.6
centipede-5d	AWVAWR	3.7		7	7231.8
centipede-5d	DDLYVSDAFHK	27618	10.2873	83.9	40842
centipede-5d	EDVYVVGTVLR	38	3.53969	30.8	29582
centipede-5d	EGDPAPYK	0		16.3	17380
centipede-5d	EGGQTAPASTR	294.3	5.68409	57.6	22951
centipede-5d	FEEILTR	21.7	3.03152	2.6	2704.7
centipede-5d	FTTDLDSPR	0		4.6	4753.2
centipede-5d	GDSVVYGLR	4.8		5.8	5607.3
centipede-5d	GLFIIDGK	4.8		14.4	15492
centipede-5d	GNYDAAQR	1798.7	7.73111	13.1	13012
centipede-5d	GSLVQASEANLQAAQDFVR	9419.8		42043	955600
centipede-5d	GVVGPQGAR	2.7	0.728978	1.8	711.4
centipede-5d	HQLYIDETVNSNIPTNLR	119.6	4.72465	61.3	62739
centipede-5d	IAWHVIR	196.3	5.29449	40	41573
centipede-5d	IDAVYEAPQEEK	5.9		6.3	2684.3
centipede-5d	IYHSHIDAPK	3040.7	7.99084	108.9	44964
centipede-5d	IYLSDSLTGK	4.7		10.1	10122
centipede-5d	LGEYDLR	231.6	5.43575	15	14773
centipede-5d	LGPLVEQGR	498.6	6.21735	12.7	13941
centipede-5d	LIQGAPTIR	6.3	1.8444	4.7	2070.5
centipede-5d	LQSLFDSPDFSK	233.3	5.44459	54.4	57122
centipede-5d	MLEVPYVDR	165	5.08373	16.9	6192
centipede-5d	NANTFISPQQR	0		14.5	15105
centipede-5d	NWETEITAQPDGGK	481.4	6.30993	37.5	8181.8
centipede-5d	SGVQQLIQYYQDQK	0		8.2	1317.1
centipede-5d	SYELPDGQVITIGNER	48.6	3.89434	45	43580
centipede-5d	TGLQEVEVK	4272.2	8.35416	61	59527
centipede-5d	TLLDIDNTR	0		13	12668
centipede-5d	VGAHAGEYGAEALER	0		279.5	6749.6
centipede-5d	VLSLAQEQVGGSPEK	2503.9	7.80818	66.9	71057
centipede-5d	VVLGDQDLK	112.8	4.72942	6.5	2448.8
centipede-5d	YWGVASFLQK	266.2	5.57085	55.2	55535
centipede-baseline	AEVDDVIQVR	148.9	4.99665	68.8	26821
centipede-baseline	AFLLTPR	63.3	4.08603	8	3143.4
centipede-baseline	AFVFPK	83.5	4.65093	5.9	964.7
centipede-baseline	AGALNSNDAFVLK	460.2	6.14814	54.3	8564.7
centipede-baseline	ALDFAVGEYNK	0		10.4	10603
centipede-baseline	ALQASALAAWGGK	0		7.9	7671.6
centipede-baseline	ALVILAK	0.3		0.8	988.9
centipede-baseline	AVEPQLQEEER	32.4	3.35012	13.9	2462.6
centipede-baseline	AWVAWR	4.2		7	7231.8
centipede-baseline	DDLYVSDAFHK	15728	9.7243	83.9	40842
centipede-baseline	EDVYVVGTVLR	50.4	3.82209	30.8	29582
centipede-baseline	EGDPAPYK	0		16.3	17380
centipede-baseline	EGGQTAPASTR	441.4	6.08944	57.6	22951
centipede-baseline	FEEILTR	3.4	1.17798	2.6	2704.7
centipede-baseline	FTTDLDSPR	0		4.6	4753.2
centipede-baseline	GDSVVYGLR	3.4		5.8	5607.3
centipede-baseline	GLFIIDGK	4.1		14.4	15492
centipede-baseline	GNYDAAQR	0		13.1	13012
centipede-baseline	GSLVQASEANLQAAQDFVR	9527		42043	955600
centipede-baseline	GVVGPQGAR	0		1.8	711.4
centipede-baseline	HQLYIDETVNSNIPTNLR	143.8	4.90892	61.3	62739
centipede-baseline	IAWHVIR	74.5	4.32564	40	41573
centipede-baseline	IDAVYEAPQEEK	4.8		6.3	2684.3
centipede-baseline	IYHSHIDAPK	1340.6	7.17187	108.9	44964
centipede-baseline	IYLSDSLTGK	6.5		10.1	10122
centipede-baseline	LGEYDLR	161	5.07214	15	14773
centipede-baseline	LGPLVEQGR	285.9	5.66119	12.7	13941
centipede-baseline	LIQGAPTIR	9.3	2.23387	4.7	2070.5
centipede-baseline	LQSLFDSPDFSK	126.4	4.83172	54.4	57122
centipede-baseline	MLEVPYVDR	85.1	4.42161	16.9	6192
centipede-baseline	NANTFISPQQR	0		14.5	15105
centipede-baseline	NWETEITAQPDGGK	565.3	6.47059	37.5	8181.8
centipede-baseline	SGVQQLIQYYQDQK	0		8.2	1317.1
centipede-baseline	SYELPDGQVITIGNER	45.3	3.82402	45	43580
centipede-baseline	TGLQEVEVK	2256.3	7.71576	61	59527
centipede-baseline	TLLDIDNTR	0		13	12668
centipede-baseline	VGAHAGEYGAEALER	0		279.5	6749.6
centipede-baseline	VLSLAQEQVGGSPEK	1067.5	6.95565	66.9	71057
centipede-baseline	VVLGDQDLK	69.1	4.23936	6.5	2448.8
centipede-baseline	YWGVASFLQK	216.4	5.36373	55.2	55535
cricket-12h	AEVDDVIQVR	105.8	4.65493	68.8	26821
cricket-12h	AFLLTPR	71.1	4.20224	8	3143.4
cricket-12h	AFVFPK	471.8	6.38264	5.9	964.7
cricket-12h	AGALNSNDAFVLK	578	6.37606	54.3	8564.7
cricket-12h	ALDFAVGEYNK	0		10.4	10603
cricket-12h	ALQASALAAWGGK	0		7.9	7671.6
cricket-12h	ALVILAK	1.2	0.192921	0.8	988.9
cricket-12h	AVEPQLQEEER	25	3.09084	13.9	2462.6
cricket-12h	AWVAWR	7.5	1.93177	7	7231.8
cricket-12h	DDLYVSDAFHK	22422	10.0789	83.9	40842
cricket-12h	EDVYVVGTVLR	38.6	3.55535	30.8	29582
cricket-12h	EGDPAPYK	0		16.3	17380
cricket-12h	EGGQTAPASTR	481.1	6.17556	57.6	22951
cricket-12h	FEEILTR	204.6	5.27527	2.6	2704.7
cricket-12h	FTTDLDSPR	3.6		4.6	4753.2
cricket-12h	GDSVVYGLR	4		5.8	5607.3
cricket-12h	GLFIIDGK	5.5		14.4	15492
cricket-12h	GNYDAAQR	820.9	6.94669	13.1	13012
cricket-12h	GSLVQASEANLQAAQDFVR	10603		42043	955600
cricket-12h	GVVGPQGAR	3.2	0.898877	1.8	711.4
cricket-12h	HQLYIDETVNSNIPTNLR	23644	10.0114	61.3	62739
cricket-12h	IAWHVIR	128.5	4.87077	40	41573
cricket-12h	IDAVYEAPQEEK	6.7	1.90211	6.3	2684.3
cricket-12h	IYHSHIDAPK	1665.1	7.38864	108.9	44964
cricket-12h	IYLSDSLTGK	4.4		10.1	10122
cricket-12h	LGEYDLR	167	5.10873	15	14773
cricket-12h	LGPLVEQGR	358	5.88608	12.7	13941
cricket-12h	LIQGAPTIR	18.5	2.92163	4.7	2070.5
cricket-12h	LQSLFDSPDFSK	232.4	5.44073	54.4	57122
cricket-12h	MLEVPYVDR	99.1	4.57391	16.9	6192
cricket-12h	NANTFISPQQR	0		14.5	15105
cricket-12h	NWETEITAQPDGGK	896.4	6.93162	37.5	8181.8
cricket-12h	SGVQQLIQYYQDQK	0		8.2	1317.1
cricket-12h	SYELPDGQVITIGNER	118.9	4.789	45	43580
cricket-12h	TGLQEVEVK	1953.7	7.57176	61	59527
cricket-12h	TLLDIDNTR	0		13	12668
cricket-12h	VGAHAGEYGAEALER	0		279.5	6749.6
cricket-12h	VLSLAQEQVGGSPEK	1035.7	6.92541	66.9	71057
cricket-12h	VVLGDQDLK	60.9	4.11304	6.5	2448.8
cricket-12h	YWGVASFLQK	345.2	5.83073	55.2	55535
cricket-12w	AEVDDVIQVR	118.3	4.7666	68.8	26821
cricket-12w	AFLLTPR	74.3	4.24626	8	3143.4
cricket-12w	AFVFPK	32.6	3.7104	5.9	964.7
cricket-12w	AGALNSNDAFVLK	653.7	6.49913	54.3	8564.7
cricket-12w	ALDFAVGEYNK	0		10.4	10603
cricket-12w	ALQASALAAWGGK	0		7.9	7671.6
cricket-12w	ALVILAK	0.2		0.8	988.9
cricket-12w	AVEPQLQEEER	22.1	2.96754	13.9	2462.6
cricket-12w	AWVAWR	7.9	1.98373	7	7231.8
cricket-12w	DDLYVSDAFHK	19067	9.91682	83.9	40842
cricket-12w	EDVYVVGTVLR	58.2	3.96599	30.8	29582
cricket-12w	EGDPAPYK	0		16.3	17380
cricket-12w	EGGQTAPASTR	665.4	6.49988	57.6	22951
cricket-12w	FEEILTR	1.4		2.6	2704.7
cricket-12w	FTTDLDSPR	2.7		4.6	4753.2
cricket-12w	GDSVVYGLR	1.2		5.8	5607.3
cricket-12w	GLFIIDGK	5.4		14.4	15492
cricket-12w	GNYDAAQR	25.5	3.47497	13.1	13012
cricket-12w	GSLVQASEANLQAAQDFVR	12017		42043	955600
cricket-12w	GVVGPQGAR	0		1.8	711.4
cricket-12w	HQLYIDETVNSNIPTNLR	91.1	4.45245	61.3	62739
cricket-12w	IAWHVIR	119.3	4.79649	40	41573
cricket-12w	IDAVYEAPQEEK	6.3	1.84055	6.3	2684.3
cricket-12w	IYHSHIDAPK	2008.9	7.57634	108.9	44964
cricket-12w	IYLSDSLTGK	8.9		10.1	10122
cricket-12w	LGEYDLR	199.1	5.28455	15	14773
cricket-12w	LGPLVEQGR	277.4	5.63101	12.7	13941
cricket-12w	LIQGAPTIR	25.7	3.25035	4.7	2070.5
cricket-12w	LQSLFDSPDFSK	144.1	4.96278	54.4	57122
cricket-12w	MLEVPYVDR	125.7	4.81168	16.9	6192
cricket-12w	NANTFISPQQR	0		14.5	15105
cricket-12w	NWETEITAQPDGGK	654.3	6.6168	37.5	8181.8
cricket-12w	SGVQQLIQYYQDQK	0		8.2	1317.1
cricket-12w	SYELPDGQVITIGNER	48	3.88192	45	43580
cricket-12w	TGLQEVEVK	2213.3	7.69652	61	59527
cricket-12w	TLLDIDNTR	0		13	12668
cricket-12w	VGAHAGEYGAEALER	0		279.5	6749.6
cricket-12w	VLSLAQEQVGGSPEK	1394.7	7.22301	66.9	71057
cricket-12w	VVLGDQDLK	73.1	4.29563	6.5	2448.8
cricket-12w	YWGVASFLQK	354	5.8559	55.2	55535
cricket-24h	AEVDDVIQVR	133.7	4.88898	68.8	26821
cricket-24h	AFLLTPR	68.4	4.16352	8	3143.4
cricket-24h	AFVFPK	904.4	7.03336	5.9	964.7
cricket-24h	AGALNSNDAFVLK	519.2	6.26877	54.3	8564.7
cricket-24h	ALDFAVGEYNK	0		10.4	10603
cricket-24h	ALQASALAAWGGK	0		7.9	7671.6
cricket-24h	ALVILAK	1	0.0105997	0.8	988.9
cricket-24h	AVEPQLQEEER	19.4	2.83724	13.9	2462.6
cricket-24h	AWVAWR	7.3	1.90474	7	7231.8
cricket-24h	DDLYVSDAFHK	20794	10.0035	83.9	40842
cricket-24h	EDVYVVGTVLR	32.7	3.38948	30.8	29582
cricket-24h	EGDPAPYK	0		16.3	17380
cricket-24h	EGGQTAPASTR	376.8	5.9312	57.6	22951
cricket-24h	FEEILTR	163.9	5.05346	2.6	2704.7
cricket-24h	FTTDLDSPR	2.6		4.6	4753.2
cricket-24h	GDSVVYGLR	2		5.8	5607.3
cricket-24h	GLFIIDGK	5.4		14.4	15492
cricket-24h	GNYDAAQR	2145.9	7.90761	13.1	13012
cricket-24h	GSLVQASEANLQAAQDFVR	11116		42043	955600
cricket-24h	GVVGPQGAR	2.1	0.477663	1.8	711.4
cricket-24h	HQLYIDETVNSNIPTNLR	23280	9.99584	61.3	62739
cricket-24h	IAWHVIR	133.3	4.90745	40	41573
cricket-24h	IDAVYEAPQEEK	5.7		6.3	2684.3
cricket-24h	IYHSHIDAPK	1637.5	7.37192	108.9	44964
cricket-24h	IYLSDSLTGK	0		10.1	10122
cricket-24h	LGEYDLR	139.8	4.93095	15	14773
cricket-24h	LGPLVEQGR	474	6.16676	12.7	13941
cricket-24h	LIQGAPTIR	11.8	2.47195	4.7	2070.5
cricket-24h	LQSLFDSPDFSK	226.3	5.41413	54.4	57122
cricket-24h	MLEVPYVDR	129.5	4.84147	16.9	6192
cricket-24h	NANTFISPQQR	0		14.5	15105
cricket-24h	NWETEITAQPDGGK	829.5	6.85406	37.5	8181.8
cricket-24h	SGVQQLIQYYQDQK	0		8.2	1317.1
cricket-24h	SYELPDGQVITIGNER	89.9	4.50942	45	43580
cricket-24h	TGLQEVEVK	2083.7	7.63618	61	59527
cricket-24h	TLLDIDNTR	0		13	12668
cricket-24h	VGAHAGEYGAEALER	0		279.5	6749.6
cricket-24h	VLSLAQEQVGGSPEK	1377.4	7.21053	66.9	71057
cricket-24h	VVLGDQDLK	62.6	4.14057	6.5	2448.8
cricket-24h	YWGVASFLQK	253.4	5.52157	55.2	55535
cricket-2d	AEVDDVIQVR	215.2	5.36495	68.8	26821
cricket-2d	AFLLTPR	92.5	4.46536	8	3143.4
cricket-2d	AFVFPK	1482.8		5.9	964.7
cricket-2d	AGALNSNDAFVLK	547.3	6.32148	54.3	8564.7
cricket-2d	ALDFAVGEYNK	0		10.4	10603
cricket-2d	ALQASALAAWGGK	0		7.9	7671.6
cricket-2d	ALVILAK	0.5		0.8	988.9
cricket-2d	AVEPQLQEEER	19.7	2.85258	13.9	2462.6
cricket-2d	AWVAWR	6.6		7	7231.8
cricket-2d	DDLYVSDAFHK	25527	10.2086	83.9	40842
cricket-2d	EDVYVVGTVLR	36.4	3.49667	30.8	29582
cricket-2d	EGDPAPYK	0		16.3	17380
cricket-2d	EGGQTAPASTR	497.9	6.20989	57.6	22951
cricket-2d	FEEILTR	115.5	4.70348	2.6	2704.7
cricket-2d	FTTDLDSPR	0		4.6	4753.2
cricket-2d	GDSVVYGLR	2.8		5.8	5607.3
cricket-2d	GLFIIDGK	4.6		14.4	15492
cricket-2d	GNYDAAQR	1360.2	7.45168	13.1	13012
cricket-2d	GSLVQASEANLQAAQDFVR	11331		42043	955600
cricket-2d	GVVGPQGAR	0		1.8	711.4
cricket-2d	HQLYIDETVNSNIPTNLR	27167	10.1503	61.3	62739
cricket-2d	IAWHVIR	166.3	5.12864	40	41573
cricket-2d	IDAVYEAPQEEK	7	1.94591	6.3	2684.3
cricket-2d	IYHSHIDAPK	2394.6	7.75197	108.9	44964
cricket-2d	IYLSDSLTGK	4.5		10.1	10122
cricket-2d	LGEYDLR	191.3	5.24458	15	14773
cricket-2d	LGPLVEQGR	767.5	6.64869	12.7	13941
cricket-2d	LIQGAPTIR	11.8	2.47195	4.7	2070.5
cricket-2d	LQSLFDSPDFSK	223.4	5.40123	54.4	57122
cricket-2d	MLEVPYVDR	148.7	4.97972	16.9	6192
cricket-2d	NANTFISPQQR	0		14.5	15105
cricket-2d	NWETEITAQPDGGK	722.3	6.71567	37.5	8181.8
cricket-2d	SGVQQLIQYYQDQK	0		8.2	1317.1
cricket-2d	SYELPDGQVITIGNER	55.2	4.02168	45	43580
cricket-2d	TGLQEVEVK	3300.8	8.0962	61	59527
cricket-2d	TLLDIDNTR	0		13	12668
cricket-2d	VGAHAGEYGAEALER	0		279.5	6749.6
cricket-2d	VLSLAQEQVGGSPEK	1554.5	7.33148	66.9	71057
cricket-2d	VVLGDQDLK	95.1	4.55874	6.5	2448.8
cricket-2d	YWGVASFLQK	376	5.91619	55.2	55535
cricket-3d	AEVDDVIQVR	268	5.58436	68.8	26821
cricket-3d	AFLLTPR	120.9	4.73311	8	3143.4
cricket-3d	AFVFPK	767.6	6.86935	5.9	964.7
cricket-3d	AGALNSNDAFVLK	602.3	6.41724	54.3	8564.7
cricket-3d	ALDFAVGEYNK	0		10.4	10603
cricket-3d	ALQASALAAWGGK	0		7.9	7671.6
cricket-3d	ALVILAK	0.4		0.8	988.9
cricket-3d	AVEPQLQEEER	17.8	2.75116	13.9	2462.6
cricket-3d	AWVAWR	6.3		7	7231.8
cricket-3d	DDLYVSDAFHK	27334	10.277	83.9	40842
cricket-3d	EDVYVVGTVLR	38.6	3.55535	30.8	29582
cricket-3d	EGDPAPYK	0		16.3	17380
cricket-3d	EGGQTAPASTR	479.9	6.17307	57.6	22951
cricket-3d	FEEILTR	52.4	3.91311	2.6	2704.7
cricket-3d	FTTDLDSPR	0		4.6	4753.2
cricket-3d	GDSVVYGLR	4.1		5.8	5607.3
cricket-3d	GLFIIDGK	4.7		14.4	15492
cricket-3d	GNYDAAQR	647	6.70864	13.1	13012
cricket-3d	GSLVQASEANLQAAQDFVR	11569		42043	955600
cricket-3d	GVVGPQGAR	1		1.8	711.4
cricket-3d	HQLYIDETVNSNIPTNLR	5477.2	8.54884	61.3	62739
cricket-3d	IAWHVIR	200.5	5.31566	40	41573
cricket-3d	IDAVYEAPQEEK	4.4		6.3	2684.3
cricket-3d	IYHSHIDAPK	2774.5	7.89922	108.9	44964
cricket-3d	IYLSDSLTGK	5.7		10.1	10122
cricket-3d	LGEYDLR	222.7	5.39656	15	14773
cricket-3d	LGPLVEQGR	525.2	6.26933	12.7	13941
cricket-3d	LIQGAPTIR	17	2.83707	4.7	2070.5
cricket-3d	LQSLFDSPDFSK	238.7	5.46748	54.4	57122
cricket-3d	MLEVPYVDR	167.1	5.09638	16.9	6192
cricket-3d	NANTFISPQQR	0		14.5	15105
cricket-3d	NWETEITAQPDGGK	648.9	6.60851	37.5	8181.8
cricket-3d	SGVQQLIQYYQDQK	0		8.2	1317.1
cricket-3d	SYELPDGQVITIGNER	60.4	4.11171	45	43580
cricket-3d	TGLQEVEVK	3681.1	8.20525	61	59527
cricket-3d	TLLDIDNTR	0		13	12668
cricket-3d	VGAHAGEYGAEALER	0		279.5	6749.6
cricket-3d	VLSLAQEQVGGSPEK	1880.6	7.52192	66.9	71057
cricket-3d	VVLGDQDLK	98.1	4.58979	6.5	2448.8
cricket-3d	YWGVASFLQK	401.5	5.98181	55.2	55535
cricket-5d	AEVDDVIQVR	239.9	5.4736	68.8	26821
cricket-5d	AFLLTPR	94.7	4.48886	8	3143.4
cricket-5d	AFVFPK	603	6.628	5.9	964.7
cricket-5d	AGALNSNDAFVLK	546.2	6.31947	54.3	8564.7
cricket-5d	ALDFAVGEYNK	0		10.4	10603
cricket-5d	ALQASALAAWGGK	0		7.9	7671.6
cricket-5d	ALVILAK	0.2		0.8	988.9
cricket-5d	AVEPQLQEEER	23.1	3.01179	13.9	2462.6
cricket-5d	AWVAWR	6.4		7	7231.8
cricket-5d	DDLYVSDAFHK	23273	10.1162	83.9	40842
cricket-5d	EDVYVVGTVLR	34.7	3.44884	30.8	29582
cricket-5d	EGDPAPYK	0		16.3	17380
cricket-5d	EGGQTAPASTR	476.5	6.16596	57.6	22951
cricket-5d	FEEILTR	14	2.59327	2.6	2704.7
cricket-5d	FTTDLDSPR	0		4.6	4753.2
cricket-5d	GDSVVYGLR	1.5		5.8	5607.3
cricket-5d	GLFIIDGK	4.4		14.4	15492
cricket-5d	GNYDAAQR	151.1	5.25423	13.1	13012
cricket-5d	GSLVQASEANLQAAQDFVR	10663		42043	955600
cricket-5d	GVVGPQGAR	1.5		1.8	711.4
cricket-5d	HQLYIDETVNSNIPTNLR	19261	9.80633	61.3	62739
cricket-5d	IAWHVIR	153.1	5.04594	40	41573
cricket-5d	IDAVYEAPQEEK	6.2		6.3	2684.3
cricket-5d	IYHSHIDAPK	2774.3	7.89915	108.9	44964
cricket-5d	IYLSDSLTGK	4.9		10.1	10122
cricket-5d	LGEYDLR	246.5	5.4981	15	14773
cricket-5d	LGPLVEQGR	372.4	5.92552	12.7	13941
cricket-5d	LIQGAPTIR	10.4	2.34566	4.7	2070.5
cricket-5d	LQSLFDSPDFSK	184.6	5.21046	54.4	57122
cricket-5d	MLEVPYVDR	143	4.94063	16.9	6192
cricket-5d	NANTFISPQQR	0		14.5	15105
cricket-5d	NWETEITAQPDGGK	518.5	6.38417	37.5	8181.8
cricket-5d	SGVQQLIQYYQDQK	0		8.2	1317.1
cricket-5d	SYELPDGQVITIGNER	37.7		45	43580
cricket-5d	TGLQEVEVK	3993.3	8.28665	61	59527
cricket-5d	TLLDIDNTR	0		13	12668
cricket-5d	VGAHAGEYGAEALER	0		279.5	6749.6
cricket-5d	VLSLAQEQVGGSPEK	1524.3	7.31186	66.9	71057
cricket-5d	VVLGDQDLK	93.3	4.53963	6.5	2448.8
cricket-5d	YWGVASFLQK	411.4	6.00617	55.2	55535
cricket-baseline	AEVDDVIQVR	138.2	4.92208	68.8	26821
cricket-baseline	AFLLTPR	78.7	4.30379	8	3143.4
cricket-baseline	AFVFPK	48.4	4.10559	5.9	964.7
cricket-baseline	AGALNSNDAFVLK	438.3	6.09939	54.3	8564.7
cricket-baseline	ALDFAVGEYNK	0		10.4	10603
cricket-baseline	ALQASALAAWGGK	0		7.9	7671.6
cricket-baseline	ALVILAK	0.4		0.8	988.9
cricket-baseline	AVEPQLQEEER	18.9	2.81112	13.9	2462.6
cricket-baseline	AWVAWR	7.4	1.91835	7	7231.8
cricket-baseline	DDLYVSDAFHK	16220	9.75511	83.9	40842
cricket-baseline	EDVYVVGTVLR	34.7	3.44884	30.8	29582
cricket-baseline	EGDPAPYK	0		16.3	17380
cricket-baseline	EGGQTAPASTR	436.5	6.07828	57.6	22951
cricket-baseline	FEEILTR	4.1	1.3652	2.6	2704.7
cricket-baseline	FTTDLDSPR	3.5		4.6	4753.2
cricket-baseline	GDSVVYGLR	1.6		5.8	5607.3
cricket-baseline	GLFIIDGK	4.2		14.4	15492
cricket-baseline	GNYDAAQR	43.5	4.00905	13.1	13012
cricket-baseline	GSLVQASEANLQAAQDFVR	10485		42043	955600
cricket-baseline	GVVGPQGAR	0		1.8	711.4
cricket-baseline	HQLYIDETVNSNIPTNLR	141.5	4.89279	61.3	62739
cricket-baseline	IAWHVIR	93.4	4.55174	40	41573
cricket-baseline	IDAVYEAPQEEK	6.1		6.3	2684.3
cricket-baseline	IYHSHIDAPK	1231.3	7.08682	108.9	44964
cricket-baseline	IYLSDSLTGK	4.5		10.1	10122
cricket-baseline	LGEYDLR	175.5	5.15838	15	14773
cricket-baseline	LGPLVEQGR	281.8	5.64675	12.7	13941
cricket-baseline	LIQGAPTIR	13.3	2.59162	4.7	2070.5
cricket-baseline	LQSLFDSPDFSK	157.3	5.05042	54.4	57122
cricket-baseline	MLEVPYVDR	97.7	4.55969	16.9	6192
cricket-baseline	NANTFISPQQR	0		14.5	15105
cricket-baseline	NWETEITAQPDGGK	544.8	6.43365	37.5	8181.8
cricket-baseline	SGVQQLIQYYQDQK	0		8.2	1317.1
cricket-baseline	SYELPDGQVITIGNER	64.5	4.17738	45	43580
cricket-baseline	TGLQEVEVK	1926.9	7.55795	61	59527
cricket-baseline	TLLDIDNTR	0		13	12668
cricket-baseline	VGAHAGEYGAEALER	0		279.5	6749.6
cricket-baseline	VLSLAQEQVGGSPEK	852.8	6.7311	66.9	71057
cricket-baseline	VVLGDQDLK	65.9	4.19194	6.5	2448.8
cricket-baseline	YWGVASFLQK	328.1	5.77992	55.2	55535
dragonfly-12h	AEVDDVIQVR	124.4	4.83232	75.1	73242
dragonfly-12h	AFLLTPR	56.8	4.10518	7.6	7200.1
dragonfly-12h	AFVFPK	549.6	6.16798	29.7	5810.5
dragonfly-12h	AGALNSNDAFVLK	481.5	6.16763	56.9	53853
dragonfly-12h	ALDFAVGEYNK	0		10.4	10308
dragonfly-12h	ALQASALAAWGGK	0		6.7	1060.4
dragonfly-12h	ALVILAK	1.7	0.514959	0.8	804.6
dragonfly-12h	AVEPQLQEEER	13.3	2.67876	5.3	2144.7
dragonfly-12h	AWVAWR	5.5		6.8	7261.1
dragonfly-12h	DDLYVSDAFHK	27099	10.1576	37	35262
dragonfly-12h	EDVYVVGTVLR	29.3		29.7	29960
dragonfly-12h	EGDPAPYK	0		17.6	16111
dragonfly-12h	EGGQTAPASTR	460.2	6.12629	53	52430
dragonfly-12h	FEEILTR	285.7	5.72843	2.5	2661
dragonfly-12h	FTTDLDSPR	4.5		4.6	4711.4
dragonfly-12h	GDSVVYGLR	5.8	1.85863	5.3	867.1
dragonfly-12h	GLFIIDGK	4.9		13.7	13873
dragonfly-12h	GNYDAAQR	1377.4	7.196	13.1	11917
dragonfly-12h	GSLVQASEANLQAAQDFVR	393.1		1107.4	1133200
dragonfly-12h	GVVGPQGAR	1.7	0.657545	0.7	706.5
dragonfly-12h	HQLYIDETVNSNIPTNLR	27159	10.1267	60.9	58480
dragonfly-12h	IAWHVIR	138.5	4.93539	38.6	39984
dragonfly-12h	IDAVYEAPQEEK	4.2		6.1	6592.6
dragonfly-12h	IYHSHIDAPK	1642.4	7.36522	107.3	43846
dragonfly-12h	IYLSDSLTGK	5.5		9.6	3956.2
dragonfly-12h	LGEYDLR	144.1	4.93704	14.3	14356
dragonfly-12h	LGPLVEQGR	436.1	6.11987	31	12564
dragonfly-12h	LIQGAPTIR	10.4	2.38095	4.8	5447.4
dragonfly-12h	LQSLFDSPDFSK	200.7	5.26745	56.8	52784
dragonfly-12h	MLEVPYVDR	84.1	4.44166	16.3	17062
dragonfly-12h	NANTFISPQQR	17.1	2.93432	13.4	14077
dragonfly-12h	NWETEITAQPDGGK	1493.8	7.23554	147.7	2792.9
dragonfly-12h	SGVQQLIQYYQDQK	0		3.2	3383.9
dragonfly-12h	SYELPDGQVITIGNER	134.9	4.94217	40.8	43024
dragonfly-12h	TGLQEVEVK	2988.8	7.98004	64	57237
dragonfly-12h	TLLDIDNTR	0		12.3	12672
dragonfly-12h	VGAHAGEYGAEALER	0		34.5	6759.4
dragonfly-12h	VLSLAQEQVGGSPEK	1349.9	7.20055	68.1	68888
dragonfly-12h	VVLGDQDLK	45	3.81531	6.6	6850.7
dragonfly-12h	YWGVASFLQK	221	5.42372	56.1	58959
dragonfly-12w	AEVDDVIQVR	171.4	5.15282	75.1	73242
dragonfly-12w	AFLLTPR	73.1	4.35747	7.6	7200.1
dragonfly-12w	AFVFPK	131.2	4.73551	29.7	5810.5
dragonfly-12w	AGALNSNDAFVLK	697.9	6.5388	56.9	53853
dragonfly-12w	ALDFAVGEYNK	0		10.4	10308
dragonfly-12w	ALQASALAAWGGK	4.6		6.7	1060.4
dragonfly-12w	ALVILAK	0.4		0.8	804.6
dragonfly-12w	AVEPQLQEEER	14.5	2.76515	5.3	2144.7
dragonfly-12w	AWVAWR	7.8	2.1611	6.8	7261.1
dragonfly-12w	DDLYVSDAFHK	22716	9.98115	37	35262
dragonfly-12w	EDVYVVGTVLR	43.2	3.83725	29.7	29960
dragonfly-12w	EGDPAPYK	0		17.6	16111
dragonfly-12w	EGGQTAPASTR	707.2	6.55594	53	52430
dragonfly-12w	FEEILTR	2.3		2.5	2661
dragonfly-12w	FTTDLDSPR	0		4.6	4711.4
dragonfly-12w	GDSVVYGLR	3.9		5.3	867.1
dragonfly-12w	GLFIIDGK	3		13.7	13873
dragonfly-12w	GNYDAAQR	50.2	3.88406	13.1	11917
dragonfly-12w	GSLVQASEANLQAAQDFVR	396.8		1107.4	1133200
dragonfly-12w	GVVGPQGAR	1.4	0.463389	0.7	706.5
dragonfly-12w	HQLYIDETVNSNIPTNLR	1715.4	7.36468	60.9	58480
dragonfly-12w	IAWHVIR	112.4	4.72659	38.6	39984
dragonfly-12w	IDAVYEAPQEEK	4.3		6.1	6592.6
dragonfly-12w	IYHSHIDAPK	1741.3	7.4237	107.3	43846
dragonfly-12w	IYLSDSLTGK	8.3		9.6	3956.2
dragonfly-12w	LGEYDLR	220.7	5.36333	14.3	14356
dragonfly-12w	LGPLVEQGR	422.4	6.08795	31	12564
dragonfly-12w	LIQGAPTIR	13.8	2.66382	4.8	5447.4
dragonfly-12w	LQSLFDSPDFSK	151.9	4.98886	56.8	52784
dragonfly-12w	MLEVPYVDR	105.1	4.66456	16.3	17062
dragonfly-12w	NANTFISPQQR	0		13.4	14077
dragonfly-12w	NWETEITAQPDGGK	882.8	6.70956	147.7	2792.9
dragonfly-12w	SGVQQLIQYYQDQK	0		3.2	3383.9
dragonfly-12w	SYELPDGQVITIGNER	62.2	4.16799	40.8	43024
dragonfly-12w	TGLQEVEVK	2349.8	7.7395	64	57237
dragonfly-12w	TLLDIDNTR	0		12.3	12672
dragonfly-12w	VGAHAGEYGAEALER	0		34.5	6759.4
dragonfly-12w	VLSLAQEQVGGSPEK	1692.9	7.42696	68.1	68888
dragonfly-12w	VVLGDQDLK	83.7	4.43589	6.6	6850.7
dragonfly-12w	YWGVASFLQK	354	5.89486	56.1	58959
dragonfly-24h	AEVDDVIQVR	133.5	4.90292	75.1	73242
dragonfly-24h	AFLLTPR	60.5	4.16828	7.6	7200.1
dragonfly-24h	AFVFPK	942.1	6.7069	29.7	5810.5
dragonfly-24h	AGALNSNDAFVLK	483	6.17075	56.9	53853
dragonfly-24h	ALDFAVGEYNK	0		10.4	10308
dragonfly-24h	ALQASALAAWGGK	0		6.7	1060.4
dragonfly-24h	ALVILAK	1.2	0.166653	0.8	804.6
dragonfly-24h	AVEPQLQEEER	10.7	2.46124	5.3	2144.7
dragonfly-24h	AWVAWR	6.2		6.8	7261.1
dragonfly-24h	DDLYVSDAFHK	23579	10.0184	37	35262
dragonfly-24h	EDVYVVGTVLR	44.6	3.86915	29.7	29960
dragonfly-24h	EGDPAPYK	3.5		17.6	16111
dragonfly-24h	EGGQTAPASTR	333.5	5.80427	53	52430
dragonfly-24h	FEEILTR	287	5.73297	2.5	2661
dragonfly-24h	FTTDLDSPR	0		4.6	4711.4
dragonfly-24h	GDSVVYGLR	5		5.3	867.1
dragonfly-24h	GLFIIDGK	4.4		13.7	13873
dragonfly-24h	GNYDAAQR	4074.3	8.2805	13.1	11917
dragonfly-24h	GSLVQASEANLQAAQDFVR	420.8		1107.4	1133200
dragonfly-24h	GVVGPQGAR	2.5	1.04321	0.7	706.5
dragonfly-24h	HQLYIDETVNSNIPTNLR	29818	10.2201	60.9	58480
dragonfly-24h	IAWHVIR	129.3	4.86666	38.6	39984
dragonfly-24h	IDAVYEAPQEEK	3.9		6.1	6592.6
dragonfly-24h	IYHSHIDAPK	1955.9	7.53992	107.3	43846
dragonfly-24h	IYLSDSLTGK	4.5		9.6	3956.2
dragonfly-24h	LGEYDLR	140.8	4.91387	14.3	14356
dragonfly-24h	LGPLVEQGR	543.8	6.34058	31	12564
dragonfly-24h	LIQGAPTIR	10	2.34173	4.8	5447.4
dragonfly-24h	LQSLFDSPDFSK	200.6	5.26695	56.8	52784
dragonfly-24h	MLEVPYVDR	99.8	4.61282	16.3	17062
dragonfly-24h	NANTFISPQQR	0		13.4	14077
dragonfly-24h	NWETEITAQPDGGK	1006.6	6.84079	147.7	2792.9
dragonfly-24h	SGVQQLIQYYQDQK	0		3.2	3383.9
dragonfly-24h	SYELPDGQVITIGNER	97.9	4.62158	40.8	43024
dragonfly-24h	TGLQEVEVK	1952.1	7.55407	64	57237
dragonfly-24h	TLLDIDNTR	0		12.3	12672
dragonfly-24h	VGAHAGEYGAEALER	0		34.5	6759.4
dragonfly-24h	VLSLAQEQVGGSPEK	1166.2	7.05427	68.1	68888
dragonfly-24h	VVLGDQDLK	58.4	4.07596	6.6	6850.7
dragonfly-24h	YWGVASFLQK	220.7	5.42236	56.1	58959
dragonfly-2d	AEVDDVIQVR	244.3	5.50722	75.1	73242
dragonfly-2d	AFLLTPR	83.1	4.48569	7.6	7200.1
dragonfly-2d	AFVFPK	1090.8	6.85346	29.7	5810.5
dragonfly-2d	AGALNSNDAFVLK	512.6	6.23022	56.9	53853
dragonfly-2d	ALDFAVGEYNK	0		10.4	10308
dragonfly-2d	ALQASALAAWGGK	0		6.7	1060.4
dragonfly-2d	ALVILAK	0.5		0.8	804.6
dragonfly-2d	AVEPQLQEEER	9.2	2.3102	5.3	2144.7
dragonfly-2d	AWVAWR	5.2		6.8	7261.1
dragonfly-2d	DDLYVSDAFHK	24355	10.0508	37	35262
dragonfly-2d	EDVYVVGTVLR	32.1	3.54027	29.7	29960
dragonfly-2d	EGDPAPYK	11.7		17.6	16111
dragonfly-2d	EGGQTAPASTR	395.8	5.97554	53	52430
dragonfly-2d	FEEILTR	80.7	4.46423	2.5	2661
dragonfly-2d	FTTDLDSPR	3.5		4.6	4711.4
dragonfly-2d	GDSVVYGLR	5.9	1.87572	5.3	867.1
dragonfly-2d	GLFIIDGK	3.1		13.7	13873
dragonfly-2d	GNYDAAQR	5977.3	8.66377	13.1	11917
dragonfly-2d	GSLVQASEANLQAAQDFVR	381.7		1107.4	1133200
dragonfly-2d	GVVGPQGAR	1.6	0.596921	0.7	706.5
dragonfly-2d	HQLYIDETVNSNIPTNLR	43913	10.6072	60.9	58480
dragonfly-2d	IAWHVIR	173.5	5.1607	38.6	39984
dragonfly-2d	IDAVYEAPQEEK	3.7		6.1	6592.6
dragonfly-2d	IYHSHIDAPK	2267.3	7.68766	107.3	43846
dragonfly-2d	IYLSDSLTGK	4.3		9.6	3956.2
dragonfly-2d	LGEYDLR	154.2	5.00478	14.3	14356
dragonfly-2d	LGPLVEQGR	1178.9	7.11434	31	12564
dragonfly-2d	LIQGAPTIR	9.7	2.31127	4.8	5447.4
dragonfly-2d	LQSLFDSPDFSK	164.9	5.07097	56.8	52784
dragonfly-2d	MLEVPYVDR	123.6	4.8267	16.3	17062
dragonfly-2d	NANTFISPQQR	0		13.4	14077
dragonfly-2d	NWETEITAQPDGGK	787.4	6.5952	147.7	2792.9
dragonfly-2d	SGVQQLIQYYQDQK	0		3.2	3383.9
dragonfly-2d	SYELPDGQVITIGNER	59.9	4.13031	40.8	43024
dragonfly-2d	TGLQEVEVK	2476.3	7.79193	64	57237
dragonfly-2d	TLLDIDNTR	0		12.3	12672
dragonfly-2d	VGAHAGEYGAEALER	0		34.5	6759.4
dragonfly-2d	VLSLAQEQVGGSPEK	1502.2	7.30745	68.1	68888
dragonfly-2d	VVLGDQDLK	88.8	4.49503	6.6	6850.7
dragonfly-2d	YWGVASFLQK	316	5.7813	56.1	58959
dragonfly-3d	AEVDDVIQVR	273.8	5.62122	75.1	73242
dragonfly-3d	AFLLTPR	117.2	4.82952	7.6	7200.1
dragonfly-3d	AFVFPK	714.7	6.43065	29.7	5810.5
dragonfly-3d	AGALNSNDAFVLK	573.7	6.34284	56.9	53853
dragonfly-3d	ALDFAVGEYNK	0		10.4	10308
dragonfly-3d	ALQASALAAWGGK	0		6.7	1060.4
dragonfly-3d	ALVILAK	0.2		0.8	804.6
dragonfly-3d	AVEPQLQEEER	9.8	2.37338	5.3	2144.7
dragonfly-3d	AWVAWR	5.3		6.8	7261.1
dragonfly-3d	DDLYVSDAFHK	34329	10.3941	37	35262
dragonfly-3d	EDVYVVGTVLR	28.1		29.7	29960
dragonfly-3d	EGDPAPYK	0		17.6	16111
dragonfly-3d	EGGQTAPASTR	470.7	6.14885	53	52430
dragonfly-3d	FEEILTR	37.3	3.69248	2.5	2661
dragonfly-3d	FTTDLDSPR	0		4.6	4711.4
dragonfly-3d	GDSVVYGLR	4.4		5.3	867.1
dragonfly-3d	GLFIIDGK	3.5		13.7	13873
dragonfly-3d	GNYDAAQR	1864.3	7.49869	13.1	11917
dragonfly-3d	GSLVQASEANLQAAQDFVR	394.6		1107.4	1133200
dragonfly-3d	GVVGPQGAR	3.5	1.37968	0.7	706.5
dragonfly-3d	HQLYIDETVNSNIPTNLR	15422	9.56083	60.9	58480
dragonfly-3d	IAWHVIR	195.5	5.28008	38.6	39984
dragonfly-3d	IDAVYEAPQEEK	1.1		6.1	6592.6
dragonfly-3d	IYHSHIDAPK	2995.5	7.96618	107.3	43846
dragonfly-3d	IYLSDSLTGK	5.5		9.6	3956.2
dragonfly-3d	LGEYDLR	203.8	5.28367	14.3	14356
dragonfly-3d	LGPLVEQGR	535.3	6.32483	31	12564
dragonfly-3d	LIQGAPTIR	15.2	2.76044	4.8	5447.4
dragonfly-3d	LQSLFDSPDFSK	195.5	5.2412	56.8	52784
dragonfly-3d	MLEVPYVDR	165.9	5.12103	16.3	17062
dragonfly-3d	NANTFISPQQR	0		13.4	14077
dragonfly-3d	NWETEITAQPDGGK	725	6.51263	147.7	2792.9
dragonfly-3d	SGVQQLIQYYQDQK	0		3.2	3383.9
dragonfly-3d	SYELPDGQVITIGNER	49.5	3.9396	40.8	43024
dragonfly-3d	TGLQEVEVK	3751.2	8.20724	64	57237
dragonfly-3d	TLLDIDNTR	0		12.3	12672
dragonfly-3d	VGAHAGEYGAEALER	0		34.5	6759.4
dragonfly-3d	VLSLAQEQVGGSPEK	1845.3	7.51316	68.1	68888
dragonfly-3d	VVLGDQDLK	102.3	4.63656	6.6	6850.7
dragonfly-3d	YWGVASFLQK	553.7	6.34218	56.1	58959
dragonfly-5d	AEVDDVIQVR	221.1	5.40743	75.1	73242
dragonfly-5d	AFLLTPR	97.7	4.64754	7.6	7200.1
dragonfly-5d	AFVFPK	923.9	6.68739	29.7	5810.5
dragonfly-5d	AGALNSNDAFVLK	488.7	6.18248	56.9	53853
dragonfly-5d	ALDFAVGEYNK	0		10.4	10308
dragonfly-5d	ALQASALAAWGGK	0		6.7	1060.4
dragonfly-5d	ALVILAK	0.3		0.8	804.6
dragonfly-5d	AVEPQLQEEER	15.2	2.81229	5.3	2144.7
dragonfly-5d	AWVAWR	6.1		6.8	7261.1
dragonfly-5d	DDLYVSDAFHK	29251	10.234	37	35262
dragonfly-5d	EDVYVVGTVLR	31.3	3.51503	29.7	29960
dragonfly-5d	EGDPAPYK	0		17.6	16111
dragonfly-5d	EGGQTAPASTR	419.7	6.03417	53	52430
dragonfly-5d	FEEILTR	12	2.55839	2.5	2661
dragonfly-5d	FTTDLDSPR	0		4.6	4711.4
dragonfly-5d	GDSVVYGLR	5.8	1.85863	5.3	867.1
dragonfly-5d	GLFIIDGK	3		13.7	13873
dragonfly-5d	GNYDAAQR	1096	6.96747	13.1	11917
dragonfly-5d	GSLVQASEANLQAAQDFVR	370.7		1107.4	1133200
dragonfly-5d	GVVGPQGAR	0		0.7	706.5
dragonfly-5d	HQLYIDETVNSNIPTNLR	32208	10.2972	60.9	58480
dragonfly-5d	IAWHVIR	203.2	5.31871	38.6	39984
dragonfly-5d	IDAVYEAPQEEK	5.1		6.1	6592.6
dragonfly-5d	IYHSHIDAPK	3067.6	7.98996	107.3	43846
dragonfly-5d	IYLSDSLTGK	4.1		9.6	3956.2
dragonfly-5d	LGEYDLR	266.3	5.55115	14.3	14356
dragonfly-5d	LGPLVEQGR	514.8	6.28578	31	12564
dragonfly-5d	LIQGAPTIR	6.8	1.95607	4.8	5447.4
dragonfly-5d	LQSLFDSPDFSK	209	5.30797	56.8	52784
dragonfly-5d	MLEVPYVDR	121.1	4.80627	16.3	17062
dragonfly-5d	NANTFISPQQR	16.7	2.91065	13.4	14077
dragonfly-5d	NWETEITAQPDGGK	745.5	6.54052	147.7	2792.9
dragonfly-5d	SGVQQLIQYYQDQK	0		3.2	3383.9
dragonfly-5d	SYELPDGQVITIGNER	50.4	3.95762	40.8	43024
dragonfly-5d	TGLQEVEVK	4938.4	8.48221	64	57237
dragonfly-5d	TLLDIDNTR	0		12.3	12672
dragonfly-5d	VGAHAGEYGAEALER	0		34.5	6759.4
dragonfly-5d	VLSLAQEQVGGSPEK	1844	7.51245	68.1	68888
dragonfly-5d	VVLGDQDLK	96.4	4.57715	6.6	6850.7
dragonfly-5d	YWGVASFLQK	527.1	6.29295	56.1	58959
dragonfly-baseline	AEVDDVIQVR	157	5.06506	75.1	73242
dragonfly-baseline	AFLLTPR	63.3	4.21353	7.6	7200.1
dragonfly-baseline	AFVFPK	303.5	5.57417	29.7	5810.5
dragonfly-baseline	AGALNSNDAFVLK	409.7	6.00615	56.9	53853
dragonfly-baseline	ALDFAVGEYNK	0		10.4	10308
dragonfly-baseline	ALQASALAAWGGK	0		6.7	1060.4
dragonfly-baseline	ALVILAK	0.5		0.8	804.6
dragonfly-baseline	AVEPQLQEEER	16.8	2.91238	5.3	2144.7
dragonfly-baseline	AWVAWR	7.2	2.08105	6.8	7261.1
dragonfly-baseline	DDLYVSDAFHK	19533	9.83018	37	35262
dragonfly-baseline	EDVYVVGTVLR	26.5		29.7	29960
dragonfly-baseline	EGDPAPYK	7.9		17.6	16111
dragonfly-baseline	EGGQTAPASTR	372.1	5.91379	53	52430
dragonfly-baseline	FEEILTR	2.5	0.989778	2.5	2661
dragonfly-baseline	FTTDLDSPR	3.4		4.6	4711.4
dragonfly-baseline	GDSVVYGLR	4.7		5.3	867.1
dragonfly-baseline	GLFIIDGK	2.8		13.7	13873
dragonfly-baseline	GNYDAAQR	177	5.1442	13.1	11917
dragonfly-baseline	GSLVQASEANLQAAQDFVR	364.2		1107.4	1133200
dragonfly-baseline	GVVGPQGAR	1	0.126917	0.7	706.5
dragonfly-baseline	HQLYIDETVNSNIPTNLR	368.4	5.82645	60.9	58480
dragonfly-baseline	IAWHVIR	120.6	4.797	38.6	39984
dragonfly-baseline	IDAVYEAPQEEK	2.9		6.1	6592.6
dragonfly-baseline	IYHSHIDAPK	1495.7	7.27166	107.3	43846
dragonfly-baseline	IYLSDSLTGK	3.5		9.6	3956.2
dragonfly-baseline	LGEYDLR	202.8	5.27875	14.3	14356
dragonfly-baseline	LGPLVEQGR	397	6.02593	31	12564
dragonfly-baseline	LIQGAPTIR	8.7	2.20247	4.8	5447.4
dragonfly-baseline	LQSLFDSPDFSK	157.7	5.02633	56.8	52784
dragonfly-baseline	MLEVPYVDR	83.7	4.43689	16.3	17062
dragonfly-baseline	NANTFISPQQR	0		13.4	14077
dragonfly-baseline	NWETEITAQPDGGK	719.1	6.50446	147.7	2792.9
dragonfly-baseline	SGVQQLIQYYQDQK	0		3.2	3383.9
dragonfly-baseline	SYELPDGQVITIGNER	47.2	3.89203	40.8	43024
dragonfly-baseline	TGLQEVEVK	2511.8	7.80617	64	57237
dragonfly-baseline	TLLDIDNTR	0		12.3	12672
dragonfly-baseline	VGAHAGEYGAEALER	0		34.5	6759.4
dragonfly-baseline	VLSLAQEQVGGSPEK	1088.2	6.98504	68.1	68888
dragonfly-baseline	VVLGDQDLK	59.1	4.08788	6.6	6850.7
dragonfly-baseline	YWGVASFLQK	293.6	5.70778	56.1	58959
dubai-12w	AEVDDVIQVR	186.8	5.22784	75.1	73242
dubai-12w	AFLLTPR	77.3	4.3439	7.6	7200.1
dubai-12w	AFVFPK	55.9	3.93869	29.7	5810.5
dubai-12w	AGALNSNDAFVLK	642.4	6.458	56.9	53853
dubai-12w	ALDFAVGEYNK	0		10.4	10308
dubai-12w	ALQASALAAWGGK	10.7	2.40064	6.7	1060.4
dubai-12w	ALVILAK	0.6		0.8	804.6
dubai-12w	AVEPQLQEEER	24.1	3.21925	5.3	2144.7
dubai-12w	AWVAWR	6.3		6.8	7261.1
dubai-12w	DDLYVSDAFHK	21093	9.94527	37	35262
dubai-12w	EDVYVVGTVLR	55.2	4.03745	29.7	29960
dubai-12w	EGDPAPYK	0		17.6	16111
dubai-12w	EGGQTAPASTR	569	6.34976	53	52430
dubai-12w	FEEILTR	2.4		2.5	2661
dubai-12w	FTTDLDSPR	3.2		4.6	4711.4
dubai-12w	GDSVVYGLR	4.9		5.3	867.1
dubai-12w	GLFIIDGK	8.3		13.7	13873
dubai-12w	GNYDAAQR	30.2	3.2035	13.1	11917
dubai-12w	GSLVQASEANLQAAQDFVR	1559	7.3518	1107.4	1133200
dubai-12w	GVVGPQGAR	1.2	0.319679	0.7	706.5
dubai-12w	HQLYIDETVNSNIPTNLR	241.2	5.62786	60.9	58480
dubai-12w	IAWHVIR	138.3	4.91006	38.6	39984
dubai-12w	IDAVYEAPQEEK	3.3		6.1	6592.6
dubai-12w	IYHSHIDAPK	1943.3	7.63983	107.3	43846
dubai-12w	IYLSDSLTGK	6.7		9.6	3956.2
dubai-12w	LGEYDLR	228	5.47208	14.3	14356
dubai-12w	LGPLVEQGR	183.1	5.16249	31	12564
dubai-12w	LIQGAPTIR	15.6	2.70427	4.8	5447.4
dubai-12w	LQSLFDSPDFSK	142.7	5.00284	56.8	52784
dubai-12w	MLEVPYVDR	113.1	4.74084	16.3	17062
dubai-12w	NANTFISPQQR	0		13.4	14077
dubai-12w	NWETEITAQPDGGK	790.6	6.6131	147.7	2792.9
dubai-12w	SGVQQLIQYYQDQK	0		3.2	3383.9
dubai-12w	SYELPDGQVITIGNER	70.5	4.20726	40.8	43024
dubai-12w	TGLQEVEVK	2374.3	7.80077	64	57237
dubai-12w	TLLDIDNTR	0		12.3	12672
dubai-12w	VGAHAGEYGAEALER	0		34.5	6759.4
dubai-12w	VLSLAQEQVGGSPEK	1423.7	7.28568	68.1	68888
dubai-12w	VVLGDQDLK	47.2	3.84194	6.6	6850.7
[truncated: 6,601 more rows]

## Sheet: Legend
Sheets 1 and 3: CSF protein abundance
Column	Description
Sample	The sample in which the measurements take place
Peptide	The peptide being measured
Ratio	Measured ratio between the endogenous (light) protein and stable isotope standard (heavy) spike-in
BatchCorrected	Processed abundance values after log transformation and batch effect correction
Sheets 2 and 4: Serum protein abundance
Column	Description
Sample	The sample in which the measurements take place
Peptide	The peptide being measured
Concentration	Estimated concentration of the endogenous protein, in fmol/uL
BatchCorrected	Processed abundance values after log transformation and batch effect correction
LLOQ	Lower limit of quantitation for that peptide in that sample
ULOQ	Upper limit of quantitation for that peptide in that sample
