# Supplementary material for: Proteomic Portraits Reveal Evolutionarily Conserved and Divergent Responses to Spinal Cord Injury
Source: Mol Cell Proteomics. 2021 Jun 12;20:100096. doi: 10.1016/j.mcpro.2021.100096 (PMC8260874; doi:10.1016/j.mcpro.2021.100096)
Supplement: Supplemental Table S6 [file mmc6.xlsx]

## Sheet: SCI vs. controls, CSF
timepoint

## Sheet: SCI vs. controls, serum
timepoint
